# Supplementary material for: Environmental DNA sequencing reveals the regional difference in diversity and community assembly mechanisms of eukaryotic plankton in coastal waters
Source: Front Microbiol. 2023 Feb 10;14:1132925. doi: 10.3389/fmicb.2023.1132925 (PMC9956185; doi:10.3389/fmicb.2023.1132925)
Supplement: Supplementary file 2 [file Table_2.XLSX]

## Sheet: Table S2
#OTU ID	domain	phylum	class	order	family	genus	species
OTU13	d__Fungi	p__Ascomycota	c__Eurotiomycetes	o__Eurotiales	f__Aspergillaceae	g__Penicillium	s__Penicillium_roqueforti
OTU49	d__Metazoa	p__Mollusca	c__Bivalvia	o__Mytiloida	f__Mytilidae	g__Brachidontes	s__Brachidontes_mutabilis
OTU3	d__Viridiplantae	p__Streptophyta	c__norank_Streptophyta	o__Dipsacales	f__Caprifoliaceae	g__Symphoricarpos	s__Symphoricarpos_occidentalis
OTU2	d__Eukaryota	p__Bacillariophyta	c__Coscinodiscophyceae	o__Thalassiosirales	f__Stephanodiscaceae	g__Cyclotella	s__Cyclotella_choctawhatcheeana
OTU3612	d__Viridiplantae	p__Streptophyta	c__norank_Streptophyta	o__Solanales	f__Convolvulaceae	g__Ipomoea	s__Ipomoea_batatas
OTU507	d__Viridiplantae	p__Streptophyta	c__norank_Streptophyta	o__Brassicales	f__Brassicaceae	g__Brassica	s__Brassica_rapa
OTU19	d__Metazoa	p__Arthropoda	c__Hexanauplia	o__Cyclopoida	f__Oithonidae	g__Oithona	s__Oithona_sp._Roadstead_of_Brest
OTU9	d__Metazoa	p__Arthropoda	c__Hexanauplia	o__Calanoida	f__Paracalanidae	g__Bestiolina	s__Bestiolina_similis
OTU77	d__Viridiplantae	p__Streptophyta	c__norank_Streptophyta	o__Fabales	f__Fabaceae	g__Glycine	s__Glycine_soja
OTU30	d__Fungi	p__Basidiomycota	c__Malasseziomycetes	o__Malasseziales	f__Malasseziaceae	g__Malassezia	s__Malassezia_restricta
OTU46	d__Fungi	p__Basidiomycota	c__Microbotryomycetes	o__Sporidiobolales	f__Sporidiobolaceae	g__Rhodotorula	s__Rhodotorula_sp.
OTU536	d__Metazoa	p__Rotifera	c__Bdelloidea	o__Philodinida	f__Philodinidae	g__Philodina	s__Philodina_sp._cmbb21
OTU1965	d__Viridiplantae	p__Streptophyta	c__Liliopsida	o__Poales	f__Poaceae	g__Zea	s__Zea_mays
OTU45	d__Eukaryota	p__Bacillariophyta	c__Coscinodiscophyceae	o__Thalassiosirales	f__Skeletonemataceae	g__Skeletonema	s__Skeletonema_sp._RCC4819
OTU42	d__Eukaryota	p__norank_Eukaryota	c__norank_Eukaryota	o__norank_Eukaryota	f__norank_Eukaryota	g__norank_Eukaryota	s__uncultured_eukaryote
OTU287	d__Eukaryota	p__norank_Eukaryota	c__Chrysophyceae	o__Chromulinales	f__Chrysolepidomonadaceae	g__Chrysolepidomonas	s__Chrysolepidomonas_dendrolepidota
OTU192	d__Metazoa	p__Mollusca	c__Bivalvia	o__Arcoida	f__Arcidae	g__Trisidos	s__Trisidos_kiyonoi
OTU102	d__Fungi	p__Ascomycota	c__Dothideomycetes	o__Pleosporales	f__Pleosporaceae	g__Alternaria	s__Alternaria_longipes
OTU384	d__Fungi	p__Ascomycota	c__Saccharomycetes	o__Saccharomycetales	f__Debaryomycetaceae	g__Meyerozyma	s__Meyerozyma_guilliermondii
OTU22	d__Metazoa	p__Chordata	c__Mammalia	o__Primates	f__Hominidae	g__Pan	s__Pan_paniscus
OTU71	d__Eukaryota	p__norank_Eukaryota	c__Dinophyceae	o__Prorocentrales	f__Prorocentraceae	g__Prorocentrum	s__Prorocentrum_belizeanum
OTU3951	d__Fungi	p__Ascomycota	c__Eurotiomycetes	o__Eurotiales	f__Aspergillaceae	g__Aspergillus	s__Aspergillus_flavus
OTU134	d__Fungi	p__Ascomycota	c__Eurotiomycetes	o__Eurotiales	f__Aspergillaceae	g__Aspergillus	s__Aspergillus_penicillioides
OTU358	d__Fungi	p__Ascomycota	c__Saccharomycetes	o__Saccharomycetales	f__Saccharomycetaceae	g__Saccharomyces	s__Saccharomyces_pastorianus
OTU25	d__Eukaryota	p__norank_Eukaryota	c__norank_Eukaryota	o__norank_Eukaryota	f__norank_Eukaryota	g__norank_Eukaryota	s__uncultured_eukaryote
OTU11	d__Viridiplantae	p__Streptophyta	c__Liliopsida	o__Poales	f__Poaceae	g__Guadua	s__Guadua_chacoensis
OTU236	d__Fungi	p__Basidiomycota	c__Agaricomycetes	o__Agaricales	f__Strophariaceae	g__Pholiota	s__Pholiota_spumosa
OTU474	d__Eukaryota	p__norank_Eukaryota	c__norank_Eukaryota	o__norank_Eukaryota	f__Mastigamoebidae	g__Mastigamoeba	s__Mastigamoeba_sp._IC-2012f
OTU2804	d__Viridiplantae	p__Streptophyta	c__norank_Streptophyta	o__Rosales	f__Cannabaceae	g__Humulus	s__Humulus_lupulus
OTU1334	d__Viridiplantae	p__Chlorophyta	c__Trebouxiophyceae	o__Chlorellales	f__Chlorellaceae	g__Nannochloris	s__Nannochloris_sp._MBIC10596
OTU168	d__Fungi	p__Basidiomycota	c__Agaricomycetes	o__Polyporales	f__Fomitopsidaceae	g__Fomitopsis	s__Fomitopsis_pinicola
OTU147	d__Viridiplantae	p__Streptophyta	c__Liliopsida	o__Liliales	f__Liliaceae	g__Fritillaria	s__Fritillaria_tenella
OTU66	d__Metazoa	p__Echinodermata	c__Holothuroidea	o__Aspidochirotida	f__Stichopodidae	g__Apostichopus	s__Apostichopus_parvimensis
OTU304	d__Fungi	p__Ascomycota	c__Saccharomycetes	o__Saccharomycetales	f__Saccharomycetaceae	g__Citeromyces	s__Citeromyces_siamensis
OTU79	d__Fungi	p__Ascomycota	c__Saccharomycetes	o__Saccharomycetales	f__Debaryomycetaceae	g__Candida	s__Candida_parapsilosis
OTU131	d__Metazoa	p__Mollusca	c__Bivalvia	o__Ostreoida	f__Ostreidae	g__Saccostrea	s__Saccostrea_echinata
OTU40	d__Viridiplantae	p__Streptophyta	c__norank_Streptophyta	o__Brassicales	f__Brassicaceae	g__Brassica	s__Brassica_rapa
OTU7070	d__Viridiplantae	p__Streptophyta	c__Liliopsida	o__Poales	f__Poaceae	g__Guadua	s__Guadua_chacoensis
OTU5574	d__Eukaryota	p__Bacillariophyta	c__Coscinodiscophyceae	o__Thalassiosirales	f__Stephanodiscaceae	g__Cyclotella	s__Cyclotella_striata
OTU6937	d__Viridiplantae	p__Streptophyta	c__norank_Streptophyta	o__Solanales	f__Convolvulaceae	g__Ipomoea	s__Ipomoea_batatas
OTU4861	d__Fungi	p__Basidiomycota	c__Agaricomycetes	o__Polyporales	f__Polyporaceae	g__Trametes	s__Trametes_versicolor
OTU199	d__Bacteria	p__Proteobacteria	c__Alphaproteobacteria	o__Sphingomonadales	f__Erythrobacteraceae	g__Porphyrobacter	s__Porphyrobacter_donghaensis
OTU6954	d__Fungi	p__Basidiomycota	c__Agaricomycetes	o__Polyporales	f__Polyporaceae	g__Trametes	s__Trametes_versicolor
OTU6942	d__Viridiplantae	p__Chlorophyta	c__Trebouxiophyceae	o__Chlorellales	f__Chlorellaceae	g__Nannochloris	s__Nannochloris_sp._MBIC10053
OTU3761	d__Viridiplantae	p__Streptophyta	c__norank_Streptophyta	o__Rosales	f__Rosaceae	g__Peraphyllum	s__Peraphyllum_ramosissimum
OTU6597	d__unclassified	p__unclassified	c__unclassified	o__unclassified	f__unclassified	g__unclassified	s__unclassified
OTU2731	d__Fungi	p__Basidiomycota	c__Malasseziomycetes	o__Malasseziales	f__Malasseziaceae	g__Malassezia	s__Malassezia_globosa
OTU1754	d__Viridiplantae	p__Streptophyta	c__norank_Streptophyta	o__Solanales	f__Solanaceae	g__Withania	s__Withania_somnifera
OTU6975	d__Viridiplantae	p__Streptophyta	c__norank_Streptophyta	o__Solanales	f__Convolvulaceae	g__Ipomoea	s__Ipomoea_batatas
OTU1190	d__Metazoa	p__Arthropoda	c__Hexanauplia	o__Calanoida	f__Centropagidae	g__Centropages	s__Centropages_orsinii
OTU3956	d__Viridiplantae	p__Streptophyta	c__Liliopsida	o__Poales	f__Poaceae	g__Guadua	s__Guadua_chacoensis
OTU6939	d__Viridiplantae	p__Streptophyta	c__norank_Streptophyta	o__Solanales	f__Convolvulaceae	g__Ipomoea	s__Ipomoea_batatas
OTU94	d__Eukaryota	p__Bacillariophyta	c__Coscinodiscophyceae	o__Thalassiosirales	f__Stephanodiscaceae	g__Cyclotella	s__Cyclotella_choctawhatcheeana
OTU17	d__Metazoa	p__Arthropoda	c__Hexanauplia	o__Calanoida	f__Calanidae	g__Canthocalanus	s__Canthocalanus_pauper
OTU3785	d__Eukaryota	p__Bacillariophyta	c__Coscinodiscophyceae	o__Thalassiosirales	f__Stephanodiscaceae	g__Cyclotella	s__Cyclotella_striata
OTU88	d__Fungi	p__Ascomycota	c__Leotiomycetes	o__Helotiales	f__Sclerotiniaceae	g__Sclerotinia	s__Sclerotinia_sclerotiorum
OTU6958	d__Viridiplantae	p__Streptophyta	c__norank_Streptophyta	o__Fabales	f__Fabaceae	g__Vicia	s__Vicia_villosa
OTU4959	d__Fungi	p__Ascomycota	c__Saccharomycetes	o__Saccharomycetales	f__Saccharomycetaceae	g__Zygosaccharomyces	s__Zygosaccharomyces_siamensis
OTU7292	d__Eukaryota	p__Bacillariophyta	c__Coscinodiscophyceae	o__Thalassiosirales	f__Stephanodiscaceae	g__Cyclotella	s__Cyclotella_striata
OTU4856	d__Eukaryota	p__norank_Eukaryota	c__norank_Eukaryota	o__norank_Eukaryota	f__norank_Eukaryota	g__norank_Eukaryota	s__uncultured_eukaryote
OTU7077	d__Eukaryota	p__Bacillariophyta	c__Coscinodiscophyceae	o__Thalassiosirales	f__Stephanodiscaceae	g__Cyclotella	s__Cyclotella_choctawhatcheeana
OTU4474	d__Eukaryota	p__norank_Eukaryota	c__norank_Eukaryota	o__norank_Eukaryota	f__norank_Eukaryota	g__norank_Eukaryota	s__uncultured_eukaryote
OTU7191	d__Eukaryota	p__Bacillariophyta	c__Coscinodiscophyceae	o__Thalassiosirales	f__Stephanodiscaceae	g__Cyclotella	s__Cyclotella_striata
OTU12	d__Viridiplantae	p__Chlorophyta	c__Trebouxiophyceae	o__Chlorellales	f__Chlorellaceae	g__Nannochloris	s__Nannochloris_sp._MBIC10091
OTU7068	d__Eukaryota	p__norank_Eukaryota	c__norank_Eukaryota	o__norank_Eukaryota	f__norank_Eukaryota	g__norank_Eukaryota	s__uncultured_eukaryote
OTU5643	d__Eukaryota	p__Bacillariophyta	c__Coscinodiscophyceae	o__Thalassiosirales	f__Stephanodiscaceae	g__Cyclotella	s__Cyclotella_striata
OTU5523	d__Fungi	p__Basidiomycota	c__Agaricomycetes	o__Agaricales	f__Agaricaceae	g__Agaricus	s__Agaricus_bisporus
OTU4512	d__Viridiplantae	p__Streptophyta	c__norank_Streptophyta	o__Ericales	f__Theaceae	g__Camellia	s__Camellia_sinensis
OTU7284	d__unclassified	p__unclassified	c__unclassified	o__unclassified	f__unclassified	g__unclassified	s__unclassified
OTU47	d__Fungi	p__Ascomycota	c__Eurotiomycetes	o__Eurotiales	f__Aspergillaceae	g__Aspergillus	s__Aspergillus_flavus
OTU7119	d__Eukaryota	p__Apicomplexa	c__Conoidasida	o__Eugregarinorida	f__Cephaloidophoridae	g__Cephaloidophora	s__Cephaloidophora_cf._communis
OTU4473	d__Eukaryota	p__Bacillariophyta	c__Coscinodiscophyceae	o__Thalassiosirales	f__Stephanodiscaceae	g__Cyclotella	s__Cyclotella_choctawhatcheeana
OTU4519	d__Eukaryota	p__Bacillariophyta	c__Coscinodiscophyceae	o__Thalassiosirales	f__Stephanodiscaceae	g__Cyclotella	s__Cyclotella_striata
OTU6959	d__Viridiplantae	p__Streptophyta	c__norank_Streptophyta	o__Solanales	f__Convolvulaceae	g__Ipomoea	s__Ipomoea_batatas
OTU3950	d__Eukaryota	p__norank_Eukaryota	c__norank_Eukaryota	o__norank_Eukaryota	f__norank_Eukaryota	g__norank_Eukaryota	s__uncultured_eukaryote
OTU114	d__Eukaryota	p__norank_Eukaryota	c__norank_Eukaryota	o__norank_Eukaryota	f__norank_Eukaryota	g__norank_Eukaryota	s__uncultured_eukaryote
OTU1078	d__Viridiplantae	p__Streptophyta	c__norank_Streptophyta	o__Rosales	f__Moraceae	g__Morus	s__Morus_notabilis
OTU5742	d__Viridiplantae	p__Streptophyta	c__Liliopsida	o__Poales	f__Poaceae	g__Guadua	s__Guadua_chacoensis
OTU6	d__Eukaryota	p__norank_Eukaryota	c__Dinophyceae	o__Thoracosphaerales	f__Thoracosphaeraceae	g__Ensiculifera	s__Ensiculifera_imariensis
OTU7225	d__Eukaryota	p__Bacillariophyta	c__Coscinodiscophyceae	o__Thalassiosirales	f__Stephanodiscaceae	g__Cyclotella	s__Cyclotella_striata
OTU7214	d__Eukaryota	p__Bacillariophyta	c__Coscinodiscophyceae	o__Thalassiosirales	f__Stephanodiscaceae	g__Cyclotella	s__Cyclotella_striata
OTU6969	d__Viridiplantae	p__Streptophyta	c__Liliopsida	o__Poales	f__Poaceae	g__Hordeum	s__Hordeum_vulgare
OTU5518	d__Viridiplantae	p__Streptophyta	c__Liliopsida	o__Poales	f__Poaceae	g__Hordeum	s__Hordeum_vulgare
OTU23	d__Eukaryota	p__norank_Eukaryota	c__Dinophyceae	o__Gymnodiniales	f__Gymnodiniaceae	g__Polykrikos	s__Polykrikos_geminatum
OTU5645	d__Fungi	p__Ascomycota	c__Saccharomycetes	o__Saccharomycetales	f__Saccharomycetaceae	g__Zygosaccharomyces	s__Zygosaccharomyces_siamensis
OTU2102	d__Eukaryota	p__Bacillariophyta	c__Coscinodiscophyceae	o__Thalassiosirales	f__Stephanodiscaceae	g__Cyclotella	s__Cyclotella_striata
OTU5721	d__Viridiplantae	p__Streptophyta	c__Liliopsida	o__Poales	f__Poaceae	g__Guadua	s__Guadua_chacoensis
OTU6987	d__Viridiplantae	p__Streptophyta	c__Liliopsida	o__Poales	f__Poaceae	g__Guadua	s__Guadua_chacoensis
OTU6977	d__Viridiplantae	p__Streptophyta	c__Liliopsida	o__Poales	f__Poaceae	g__Hordeum	s__Hordeum_vulgare
OTU5521	d__Viridiplantae	p__Streptophyta	c__Liliopsida	o__Poales	f__Poaceae	g__Guadua	s__Guadua_chacoensis
OTU5656	d__Viridiplantae	p__Streptophyta	c__Liliopsida	o__Poales	f__Poaceae	g__Hordeum	s__Hordeum_vulgare
OTU5520	d__Viridiplantae	p__Streptophyta	c__Liliopsida	o__Poales	f__Poaceae	g__Guadua	s__Guadua_chacoensis
OTU7069	d__Viridiplantae	p__Streptophyta	c__Liliopsida	o__Poales	f__Poaceae	g__Hordeum	s__Hordeum_vulgare
OTU7085	d__Eukaryota	p__Bacillariophyta	c__Coscinodiscophyceae	o__Thalassiosirales	f__Stephanodiscaceae	g__Cyclotella	s__Cyclotella_striata
OTU7134	d__Viridiplantae	p__Streptophyta	c__Liliopsida	o__Poales	f__Poaceae	g__Guadua	s__Guadua_chacoensis
OTU6320	d__Viridiplantae	p__Streptophyta	c__Liliopsida	o__Poales	f__Poaceae	g__Guadua	s__Guadua_chacoensis
OTU4855	d__Eukaryota	p__Apicomplexa	c__Conoidasida	o__Eugregarinorida	f__Cephaloidophoridae	g__Cephaloidophora	s__Cephaloidophora_cf._communis
OTU6302	d__Viridiplantae	p__Streptophyta	c__Liliopsida	o__Poales	f__Poaceae	g__Hordeum	s__Hordeum_vulgare
OTU353	d__Fungi	p__Ascomycota	c__Eurotiomycetes	o__Eurotiales	f__Aspergillaceae	g__Aspergillus	s__Aspergillus_flavus
OTU4668	d__Eukaryota	p__norank_Eukaryota	c__norank_Eukaryota	o__norank_Eukaryota	f__norank_Eukaryota	g__norank_Eukaryota	s__uncultured_eukaryote
OTU4171	d__Eukaryota	p__norank_Eukaryota	c__norank_Eukaryota	o__norank_Eukaryota	f__norank_Eukaryota	g__norank_Eukaryota	s__uncultured_eukaryote
OTU227	d__Eukaryota	p__Bacillariophyta	c__Coscinodiscophyceae	o__Chaetocerotales	f__Chaetocerotaceae	g__Chaetoceros	s__Chaetoceros_sp.
OTU4962	d__Metazoa	p__Arthropoda	c__Hexanauplia	o__Calanoida	f__Paracalanidae	g__Bestiolina	s__Bestiolina_similis
OTU355	d__Metazoa	p__Mollusca	c__Bivalvia	o__Ostreoida	f__Ostreidae	g__Crassostrea	s__Crassostrea_gigas
OTU5514	d__Eukaryota	p__Apicomplexa	c__Conoidasida	o__Eugregarinorida	f__Cephaloidophoridae	g__Cephaloidophora	s__Cephaloidophora_cf._communis
OTU6955	d__Eukaryota	p__norank_Eukaryota	c__norank_Eukaryota	o__norank_Eukaryota	f__norank_Eukaryota	g__norank_Eukaryota	s__uncultured_eukaryote
OTU6020	d__Eukaryota	p__norank_Eukaryota	c__norank_Eukaryota	o__norank_Eukaryota	f__norank_Eukaryota	g__norank_Eukaryota	s__uncultured_eukaryote
OTU5683	d__Metazoa	p__Arthropoda	c__Hexanauplia	o__Calanoida	f__Paracalanidae	g__Bestiolina	s__Bestiolina_similis
OTU5573	d__Eukaryota	p__Apicomplexa	c__Conoidasida	o__Eugregarinorida	f__Cephaloidophoridae	g__Cephaloidophora	s__Cephaloidophora_cf._communis
OTU6956	d__Fungi	p__Ascomycota	c__Eurotiomycetes	o__Eurotiales	f__Aspergillaceae	g__Penicillium	s__Penicillium_roqueforti
OTU6957	d__Fungi	p__Basidiomycota	c__Malasseziomycetes	o__Malasseziales	f__Malasseziaceae	g__Malassezia	s__Malassezia_restricta
OTU27	d__Eukaryota	p__norank_Eukaryota	c__norank_Eukaryota	o__norank_Eukaryota	f__norank_Eukaryota	g__norank_Eukaryota	s__uncultured_eukaryote
OTU228	d__Eukaryota	p__norank_Eukaryota	c__norank_Eukaryota	o__norank_Eukaryota	f__norank_Eukaryota	g__Pirsonia	s__Pirsonia_formosa
OTU15	d__Eukaryota	p__norank_Eukaryota	c__norank_Eukaryota	o__norank_Eukaryota	f__norank_Eukaryota	g__norank_Eukaryota	s__uncultured_eukaryote
OTU4458	d__Eukaryota	p__norank_Eukaryota	c__norank_Eukaryota	o__norank_Eukaryota	f__norank_Eukaryota	g__norank_Eukaryota	s__uncultured_eukaryote
OTU6330	d__Eukaryota	p__Apicomplexa	c__Conoidasida	o__Eugregarinorida	f__Cephaloidophoridae	g__Cephaloidophora	s__Cephaloidophora_cf._communis
OTU6321	d__Viridiplantae	p__Streptophyta	c__Liliopsida	o__Poales	f__Poaceae	g__Guadua	s__Guadua_chacoensis
OTU2843	d__Metazoa	p__Arthropoda	c__Hexanauplia	o__Calanoida	f__Paracalanidae	g__Bestiolina	s__Bestiolina_similis
OTU43	d__Eukaryota	p__norank_Eukaryota	c__Spirotrichea	o__Tintinnida	f__norank_Tintinnida	g__norank_Tintinnida	s__uncultured_Tintinnida
OTU5660	d__Fungi	p__Basidiomycota	c__Microbotryomycetes	o__Sporidiobolales	f__Sporidiobolaceae	g__Rhodotorula	s__Rhodotorula_glutinis
OTU99	d__Metazoa	p__Arthropoda	c__Insecta	o__Coleoptera	f__Latridiidae	g__Eufallia	s__Eufallia_seminiveus
OTU457	d__Metazoa	p__Arthropoda	c__Hexanauplia	o__Calanoida	f__Paracalanidae	g__Bestiolina	s__Bestiolina_similis
OTU4	d__Metazoa	p__Chordata	c__Actinopteri	o__Carangiformes	f__Carangidae	g__Trachinotus	s__Trachinotus_blochii
OTU288	d__Fungi	p__Microsporidia	c__norank_Microsporidia	o__norank_Microsporidia	f__norank_Microsporidia	g__norank_Microsporidia	s__Microsporidia_sp.
OTU5515	d__Metazoa	p__Arthropoda	c__Hexanauplia	o__Cyclopoida	f__Oithonidae	g__Oithona	s__Oithona_attenuata
OTU10	d__Metazoa	p__Arthropoda	c__Hexanauplia	o__Calanoida	f__Paracalanidae	g__Parvocalanus	s__Parvocalanus_crassirostris
OTU1443	d__Eukaryota	p__norank_Eukaryota	c__norank_Eukaryota	o__Thaumatomonadida	f__Thaumatomastigidae	g__Protaspis	s__Protaspis_sp._CC-2009c
OTU32	d__Eukaryota	p__norank_Eukaryota	c__norank_Eukaryota	o__norank_Eukaryota	f__norank_Eukaryota	g__norank_Eukaryota	s__uncultured_eukaryote
OTU36	d__Eukaryota	p__norank_Eukaryota	c__norank_Eukaryota	o__norank_Eukaryota	f__norank_Eukaryota	g__norank_Eukaryota	s__uncultured_eukaryote
OTU2534	d__Fungi	p__Ascomycota	c__Eurotiomycetes	o__Eurotiales	f__Aspergillaceae	g__Aspergillus	s__Aspergillus_versicolor
OTU97	d__Eukaryota	p__Bacillariophyta	c__Coscinodiscophyceae	o__Rhizosoleniales	f__Rhizosoleniaceae	g__Rhizosolenia	s__Rhizosolenia_setigera
OTU758	d__Eukaryota	p__norank_Eukaryota	c__Oomycetes	o__Peronosporales	f__Peronosporaceae	g__Bremia	s__Bremia_lactucae
OTU4886	d__Fungi	p__norank_Fungi	c__norank_Fungi	o__norank_Fungi	f__norank_Fungi	g__norank_Fungi	s__uncultured_fungus
OTU103	d__Eukaryota	p__norank_Eukaryota	c__Dinophyceae	o__Peridiniales	f__Protoperidiniaceae	g__Protoperidinium	s__Protoperidinium_crassipes
OTU1442	d__Fungi	p__Ascomycota	c__Saccharomycetes	o__Saccharomycetales	f__Metschnikowiaceae	g__Clavispora	s__[Candida]_pseudointermedia
OTU404	d__Fungi	p__Basidiomycota	c__Agaricomycetes	o__Russulales	f__Peniophoraceae	g__Peniophora	s__Peniophora_rufa
OTU6286	d__Metazoa	p__Arthropoda	c__Hexanauplia	o__Calanoida	f__Paracalanidae	g__Bestiolina	s__Bestiolina_similis
OTU3873	d__Metazoa	p__Arthropoda	c__Hexanauplia	o__Calanoida	f__Paracalanidae	g__Bestiolina	s__Bestiolina_similis
OTU3554	d__Metazoa	p__Arthropoda	c__Hexanauplia	o__Calanoida	f__Paracalanidae	g__Bestiolina	s__Bestiolina_similis
OTU4857	d__Eukaryota	p__norank_Eukaryota	c__norank_Eukaryota	o__Kinetoplastida	f__Bodonidae	g__Rhynchobodo	s__Rhynchobodo_sp._Hamilton_Lake
OTU6259	d__Metazoa	p__Arthropoda	c__Hexanauplia	o__Calanoida	f__Paracalanidae	g__Bestiolina	s__Bestiolina_similis
OTU6951	d__Eukaryota	p__norank_Eukaryota	c__norank_Eukaryota	o__Thaumatomonadida	f__Thaumatomastigidae	g__Protaspis	s__Protaspis_sp._CC-2009c
OTU5188	d__Metazoa	p__Arthropoda	c__Hexanauplia	o__Calanoida	f__Paracalanidae	g__Bestiolina	s__Bestiolina_similis
OTU6947	d__Metazoa	p__Chordata	c__Actinopteri	o__Carangiformes	f__Carangidae	g__Trachinotus	s__Trachinotus_blochii
OTU6250	d__Metazoa	p__Arthropoda	c__Hexanauplia	o__Calanoida	f__Paracalanidae	g__Bestiolina	s__Bestiolina_similis
OTU5189	d__Eukaryota	p__norank_Eukaryota	c__norank_Eukaryota	o__norank_Eukaryota	f__norank_Eukaryota	g__norank_Eukaryota	s__uncultured_eukaryote
OTU6377	d__Metazoa	p__Arthropoda	c__Hexanauplia	o__Calanoida	f__Paracalanidae	g__Bestiolina	s__Bestiolina_similis
OTU6938	d__Metazoa	p__Arthropoda	c__Hexanauplia	o__Cyclopoida	f__Oithonidae	g__Oithona	s__Oithona_attenuata
OTU2609	d__Metazoa	p__Arthropoda	c__Hexanauplia	o__Calanoida	f__Paracalanidae	g__Bestiolina	s__Bestiolina_similis
OTU4884	d__unclassified	p__unclassified	c__unclassified	o__unclassified	f__unclassified	g__unclassified	s__unclassified
OTU3553	d__Metazoa	p__Arthropoda	c__Hexanauplia	o__Calanoida	f__Paracalanidae	g__Bestiolina	s__Bestiolina_similis
OTU5517	d__Metazoa	p__Chordata	c__Actinopteri	o__Carangiformes	f__Carangidae	g__Trachinotus	s__Trachinotus_blochii
OTU4237	d__Metazoa	p__Arthropoda	c__Hexanauplia	o__Cyclopoida	f__Oithonidae	g__Oithona	s__Oithona_sp._2_New_Caledonia-RJH-2004
OTU7127	d__Eukaryota	p__norank_Eukaryota	c__norank_Eukaryota	o__norank_Eukaryota	f__norank_Eukaryota	g__norank_Eukaryota	s__uncultured_eukaryote
OTU6933	d__Eukaryota	p__Apicomplexa	c__Conoidasida	o__Eugregarinorida	f__Cephaloidophoridae	g__Cephaloidophora	s__Cephaloidophora_cf._communis
OTU6267	d__Metazoa	p__Chordata	c__Actinopteri	o__Carangiformes	f__Carangidae	g__Trachinotus	s__Trachinotus_blochii
OTU6934	d__Eukaryota	p__Apicomplexa	c__Conoidasida	o__Eugregarinorida	f__Cephaloidophoridae	g__Cephaloidophora	s__Cephaloidophora_cf._communis
OTU6970	d__Fungi	p__Ascomycota	c__Eurotiomycetes	o__Eurotiales	f__Aspergillaceae	g__Aspergillus	s__Aspergillus_versicolor
OTU4858	d__Eukaryota	p__norank_Eukaryota	c__norank_Eukaryota	o__norank_Eukaryota	f__norank_Eukaryota	g__norank_Eukaryota	s__uncultured_eukaryote
OTU6985	d__Fungi	p__Ascomycota	c__Eurotiomycetes	o__Eurotiales	f__Aspergillaceae	g__Aspergillus	s__Aspergillus_versicolor
OTU5670	d__Eukaryota	p__norank_Eukaryota	c__norank_Eukaryota	o__norank_Eukaryota	f__norank_Eukaryota	g__norank_Eukaryota	s__uncultured_eukaryote
OTU6935	d__Fungi	p__Microsporidia	c__norank_Microsporidia	o__norank_Microsporidia	f__norank_Microsporidia	g__norank_Microsporidia	s__Microsporidia_sp.
OTU4665	d__Metazoa	p__Arthropoda	c__Hexanauplia	o__Calanoida	f__Paracalanidae	g__Bestiolina	s__Bestiolina_similis
OTU3657	d__Eukaryota	p__norank_Eukaryota	c__norank_Eukaryota	o__norank_Eukaryota	f__norank_Eukaryota	g__norank_Eukaryota	s__uncultured_eukaryote
OTU4667	d__Eukaryota	p__norank_Eukaryota	c__norank_Eukaryota	o__norank_Eukaryota	f__norank_Eukaryota	g__norank_Eukaryota	s__uncultured_eukaryote
OTU6936	d__Metazoa	p__Arthropoda	c__Hexanauplia	o__Cyclopoida	f__Oithonidae	g__Oithona	s__Oithona_attenuata
OTU125	d__Eukaryota	p__norank_Eukaryota	c__norank_Eukaryota	o__norank_Eukaryota	f__norank_Eukaryota	g__norank_Eukaryota	s__uncultured_eukaryote
OTU6982	d__Metazoa	p__Chordata	c__Actinopteri	o__Carangiformes	f__Carangidae	g__Trachinotus	s__Trachinotus_blochii
OTU4460	d__Fungi	p__Basidiomycota	c__Malasseziomycetes	o__Malasseziales	f__Malasseziaceae	g__Malassezia	s__Malassezia_restricta
OTU1365	d__Metazoa	p__Arthropoda	c__Hexanauplia	o__Calanoida	f__Paracalanidae	g__Bestiolina	s__Bestiolina_similis
OTU5561	d__Metazoa	p__Arthropoda	c__Hexanauplia	o__Calanoida	f__Paracalanidae	g__Parvocalanus	s__Parvocalanus_crassirostris
OTU5565	d__Eukaryota	p__Apicomplexa	c__Conoidasida	o__Eugregarinorida	f__Cephaloidophoridae	g__Cephaloidophora	s__Cephaloidophora_cf._communis
OTU5085	d__Eukaryota	p__norank_Eukaryota	c__Dinophyceae	o__Peridiniales	f__Heterocapsaceae	g__Heterocapsa	s__Heterocapsa_rotundata
OTU6928	d__Metazoa	p__Arthropoda	c__Hexanauplia	o__Calanoida	f__Paracalanidae	g__Parvocalanus	s__Parvocalanus_crassirostris
OTU8	d__Eukaryota	p__norank_Eukaryota	c__norank_Eukaryota	o__norank_Eukaryota	f__norank_Eukaryota	g__norank_Eukaryota	s__uncultured_eukaryote
OTU6940	d__Eukaryota	p__norank_Eukaryota	c__norank_Eukaryota	o__norank_Eukaryota	f__norank_Eukaryota	g__norank_Eukaryota	s__uncultured_eukaryote
OTU5672	d__Eukaryota	p__Apicomplexa	c__Conoidasida	o__Eugregarinorida	f__Cephaloidophoridae	g__Cephaloidophora	s__Cephaloidophora_cf._communis
OTU5187	d__Metazoa	p__Arthropoda	c__Hexanauplia	o__Calanoida	f__Paracalanidae	g__Bestiolina	s__Bestiolina_similis
OTU7088	d__Eukaryota	p__Apicomplexa	c__Conoidasida	o__Eugregarinorida	f__Cephaloidophoridae	g__Cephaloidophora	s__Cephaloidophora_cf._communis
OTU7082	d__Eukaryota	p__norank_Eukaryota	c__norank_Eukaryota	o__norank_Eukaryota	f__norank_Eukaryota	g__norank_Eukaryota	s__uncultured_eukaryote
OTU5559	d__Eukaryota	p__norank_Eukaryota	c__norank_Eukaryota	o__norank_Eukaryota	f__norank_Eukaryota	g__norank_Eukaryota	s__uncultured_eukaryote
OTU4459	d__Eukaryota	p__norank_Eukaryota	c__norank_Eukaryota	o__norank_Eukaryota	f__norank_Eukaryota	g__norank_Eukaryota	s__uncultured_eukaryote
OTU5190	d__Eukaryota	p__Apicomplexa	c__Conoidasida	o__Eugregarinorida	f__Cephaloidophoridae	g__Cephaloidophora	s__Cephaloidophora_cf._communis
OTU5522	d__Eukaryota	p__norank_Eukaryota	c__norank_Eukaryota	o__norank_Eukaryota	f__norank_Eukaryota	g__norank_Eukaryota	s__uncultured_eukaryote
OTU7133	d__Eukaryota	p__norank_Eukaryota	c__norank_Eukaryota	o__norank_Eukaryota	f__norank_Eukaryota	g__norank_Eukaryota	s__uncultured_eukaryote
OTU6963	d__Eukaryota	p__norank_Eukaryota	c__norank_Eukaryota	o__norank_Eukaryota	f__norank_Eukaryota	g__norank_Eukaryota	s__uncultured_eukaryote
OTU6948	d__Eukaryota	p__norank_Eukaryota	c__norank_Eukaryota	o__norank_Eukaryota	f__norank_Eukaryota	g__norank_Eukaryota	s__uncultured_eukaryote
OTU4661	d__Metazoa	p__Arthropoda	c__Hexanauplia	o__Calanoida	f__Paracalanidae	g__Parvocalanus	s__Parvocalanus_crassirostris
OTU4986	d__Eukaryota	p__norank_Eukaryota	c__norank_Eukaryota	o__norank_Eukaryota	f__norank_Eukaryota	g__norank_Eukaryota	s__uncultured_eukaryote
OTU1762	d__Metazoa	p__Arthropoda	c__Hexanauplia	o__Calanoida	f__Paracalanidae	g__Bestiolina	s__Bestiolina_similis
OTU7128	d__Eukaryota	p__Apicomplexa	c__Conoidasida	o__Eugregarinorida	f__Cephaloidophoridae	g__Cephaloidophora	s__Cephaloidophora_cf._communis
OTU5562	d__Eukaryota	p__norank_Eukaryota	c__norank_Eukaryota	o__norank_Eukaryota	f__norank_Eukaryota	g__norank_Eukaryota	s__uncultured_eukaryote
OTU1640	d__Metazoa	p__Arthropoda	c__Hexanauplia	o__Calanoida	f__Paracalanidae	g__Parvocalanus	s__Parvocalanus_crassirostris
OTU6905	d__Eukaryota	p__norank_Eukaryota	c__norank_Eukaryota	o__norank_Eukaryota	f__norank_Eukaryota	g__norank_Eukaryota	s__uncultured_eukaryote
OTU6941	d__Eukaryota	p__norank_Eukaryota	c__norank_Eukaryota	o__norank_Eukaryota	f__norank_Eukaryota	g__norank_Eukaryota	s__uncultured_eukaryote
OTU7121	d__Eukaryota	p__norank_Eukaryota	c__norank_Eukaryota	o__norank_Eukaryota	f__norank_Eukaryota	g__norank_Eukaryota	s__uncultured_eukaryote
OTU4287	d__Eukaryota	p__norank_Eukaryota	c__norank_Eukaryota	o__norank_Eukaryota	f__norank_Eukaryota	g__norank_Eukaryota	s__uncultured_eukaryote
OTU5703	d__Eukaryota	p__Apicomplexa	c__Conoidasida	o__Eugregarinorida	f__Cephaloidophoridae	g__Cephaloidophora	s__Cephaloidophora_cf._communis
OTU7132	d__Eukaryota	p__norank_Eukaryota	c__norank_Eukaryota	o__norank_Eukaryota	f__norank_Eukaryota	g__norank_Eukaryota	s__uncultured_eukaryote
OTU5673	d__Eukaryota	p__norank_Eukaryota	c__norank_Eukaryota	o__norank_Eukaryota	f__norank_Eukaryota	g__norank_Eukaryota	s__uncultured_eukaryote
OTU6333	d__Eukaryota	p__norank_Eukaryota	c__norank_Eukaryota	o__norank_Eukaryota	f__norank_Eukaryota	g__norank_Eukaryota	s__uncultured_eukaryote
OTU7091	d__Eukaryota	p__norank_Eukaryota	c__norank_Eukaryota	o__norank_Eukaryota	f__norank_Eukaryota	g__norank_Eukaryota	s__uncultured_eukaryote
OTU6323	d__Eukaryota	p__Apicomplexa	c__Conoidasida	o__Eugregarinorida	f__Cephaloidophoridae	g__Cephaloidophora	s__Cephaloidophora_cf._communis
OTU6264	d__Metazoa	p__Arthropoda	c__Hexanauplia	o__Calanoida	f__Paracalanidae	g__Bestiolina	s__Bestiolina_similis
OTU2546	d__Fungi	p__Ascomycota	c__Saccharomycetes	o__Saccharomycetales	f__norank_Saccharomycetales	g__Starmerella	s__[Candida]_vaccinii
OTU6946	d__Metazoa	p__Chordata	c__Actinopteri	o__Pleuronectiformes	f__Pleuronectidae	g__Pleuronichthys	s__Pleuronichthys_cornutus
OTU6943	d__Eukaryota	p__Apicomplexa	c__Conoidasida	o__Eugregarinorida	f__Cephaloidophoridae	g__Cephaloidophora	s__Cephaloidophora_cf._communis
OTU6315	d__Metazoa	p__Arthropoda	c__Hexanauplia	o__Calanoida	f__Paracalanidae	g__Parvocalanus	s__Parvocalanus_crassirostris
OTU7295	d__Eukaryota	p__norank_Eukaryota	c__norank_Eukaryota	o__norank_Eukaryota	f__norank_Eukaryota	g__norank_Eukaryota	s__uncultured_eukaryote
OTU7083	d__Eukaryota	p__Apicomplexa	c__Conoidasida	o__Eugregarinorida	f__Cephaloidophoridae	g__Cephaloidophora	s__Cephaloidophora_cf._communis
OTU7080	d__Eukaryota	p__norank_Eukaryota	c__norank_Eukaryota	o__norank_Eukaryota	f__norank_Eukaryota	g__norank_Eukaryota	s__uncultured_eukaryote
OTU7055	d__Fungi	p__Basidiomycota	c__Malasseziomycetes	o__Malasseziales	f__Malasseziaceae	g__Malassezia	s__Malassezia_globosa
OTU3088	d__Eukaryota	p__norank_Eukaryota	c__norank_Eukaryota	o__norank_Eukaryota	f__norank_Eukaryota	g__norank_Eukaryota	s__uncultured_eukaryote
OTU6604	d__Eukaryota	p__Apicomplexa	c__Conoidasida	o__Eugregarinorida	f__Cephaloidophoridae	g__Cephaloidophora	s__Cephaloidophora_cf._communis
OTU6298	d__Metazoa	p__Arthropoda	c__Insecta	o__Coleoptera	f__Latridiidae	g__Eufallia	s__Eufallia_seminiveus
OTU4073	d__Metazoa	p__Arthropoda	c__Hexanauplia	o__Calanoida	f__Paracalanidae	g__Bestiolina	s__Bestiolina_similis
OTU31	d__Eukaryota	p__norank_Eukaryota	c__Dinophyceae	o__norank_Dinophyceae	f__norank_Dinophyceae	g__norank_Dinophyceae	s__uncultured_dinoflagellate
OTU7075	d__Viridiplantae	p__Chlorophyta	c__Trebouxiophyceae	o__Chlorellales	f__Chlorellaceae	g__Nannochloris	s__Nannochloris_sp._MBIC10091
OTU58	d__Eukaryota	p__norank_Eukaryota	c__norank_Eukaryota	o__norank_Eukaryota	f__norank_Eukaryota	g__norank_Eukaryota	s__uncultured_stramenopile
OTU6960	d__Eukaryota	p__norank_Eukaryota	c__norank_Eukaryota	o__norank_Eukaryota	f__norank_Eukaryota	g__norank_Eukaryota	s__uncultured_eukaryote
OTU5572	d__Eukaryota	p__norank_Eukaryota	c__norank_Eukaryota	o__norank_Eukaryota	f__norank_Eukaryota	g__norank_Eukaryota	s__uncultured_eukaryote
OTU3621	d__Eukaryota	p__norank_Eukaryota	c__norank_Eukaryota	o__norank_Eukaryota	f__norank_Eukaryota	g__norank_Eukaryota	s__uncultured_eukaryote
OTU4961	d__Fungi	p__Basidiomycota	c__Microbotryomycetes	o__Sporidiobolales	f__Sporidiobolaceae	g__Rhodotorula	s__Rhodotorula_glutinis
OTU48	d__Metazoa	p__Arthropoda	c__Hexanauplia	o__Calanoida	f__Eucalanidae	g__Subeucalanus	s__Subeucalanus_pileatus
OTU214	d__Eukaryota	p__norank_Eukaryota	c__Dinophyceae	o__Syndiniales	f__norank_Syndiniales	g__norank_Syndiniales	s__uncultured_Syndiniales
OTU6266	d__Eukaryota	p__Apicomplexa	c__Conoidasida	o__Eugregarinorida	f__Cephaloidophoridae	g__Cephaloidophora	s__Cephaloidophora_cf._communis
OTU7007	d__Metazoa	p__Arthropoda	c__Hexanauplia	o__Calanoida	f__Paracalanidae	g__Parvocalanus	s__Parvocalanus_crassirostris
OTU6855	d__Eukaryota	p__norank_Eukaryota	c__norank_Eukaryota	o__norank_Eukaryota	f__norank_Eukaryota	g__norank_Eukaryota	s__uncultured_eukaryote
OTU6953	d__Metazoa	p__Chordata	c__Actinopteri	o__Carangiformes	f__Carangidae	g__Trachinotus	s__Trachinotus_blochii
OTU5516	d__Metazoa	p__Chordata	c__Actinopteri	o__Carangiformes	f__Carangidae	g__Trachinotus	s__Trachinotus_blochii
OTU6289	d__Eukaryota	p__norank_Eukaryota	c__norank_Eukaryota	o__norank_Eukaryota	f__norank_Eukaryota	g__norank_Eukaryota	s__uncultured_eukaryote
OTU6932	d__Eukaryota	p__norank_Eukaryota	c__norank_Eukaryota	o__norank_Eukaryota	f__norank_Eukaryota	g__norank_Eukaryota	s__uncultured_eukaryote
OTU6281	d__Metazoa	p__Arthropoda	c__Hexanauplia	o__Calanoida	f__Paracalanidae	g__Bestiolina	s__Bestiolina_similis
OTU44	d__Metazoa	p__Mollusca	c__Gastropoda	o__Pteropoda	f__Creseidae	g__Creseis	s__Creseis_clava
OTU623	d__Fungi	p__Ascomycota	c__Lecanoromycetes	o__Umbilicariales	f__Umbilicariaceae	g__Umbilicaria	s__Umbilicaria_crustulosa
OTU7140	d__Eukaryota	p__norank_Eukaryota	c__norank_Eukaryota	o__norank_Eukaryota	f__norank_Eukaryota	g__norank_Eukaryota	s__uncultured_eukaryote
OTU4664	d__Metazoa	p__Arthropoda	c__Hexanauplia	o__Calanoida	f__Paracalanidae	g__Bestiolina	s__Bestiolina_similis
OTU6319	d__Eukaryota	p__norank_Eukaryota	c__norank_Eukaryota	o__norank_Eukaryota	f__norank_Eukaryota	g__norank_Eukaryota	s__uncultured_eukaryote
OTU4520	d__Eukaryota	p__norank_Eukaryota	c__norank_Eukaryota	o__norank_Eukaryota	f__norank_Eukaryota	g__norank_Eukaryota	s__uncultured_eukaryote
OTU7109	d__Eukaryota	p__Apicomplexa	c__Conoidasida	o__Eugregarinorida	f__Cephaloidophoridae	g__Cephaloidophora	s__Cephaloidophora_cf._communis
OTU6945	d__Eukaryota	p__norank_Eukaryota	c__norank_Eukaryota	o__norank_Eukaryota	f__norank_Eukaryota	g__norank_Eukaryota	s__uncultured_eukaryote
OTU6332	d__Eukaryota	p__Apicomplexa	c__Conoidasida	o__Eugregarinorida	f__Cephaloidophoridae	g__Cephaloidophora	s__Cephaloidophora_cf._communis
OTU4099	d__Eukaryota	p__norank_Eukaryota	c__norank_Eukaryota	o__norank_Eukaryota	f__norank_Eukaryota	g__norank_Eukaryota	s__uncultured_eukaryote
OTU5259	d__Fungi	p__Ascomycota	c__Eurotiomycetes	o__Eurotiales	f__Aspergillaceae	g__Aspergillus	s__Aspergillus_niger
OTU6901	d__Eukaryota	p__norank_Eukaryota	c__norank_Eukaryota	o__norank_Eukaryota	f__norank_Eukaryota	g__norank_Eukaryota	s__uncultured_eukaryote
OTU6287	d__Metazoa	p__Arthropoda	c__Hexanauplia	o__Calanoida	f__Paracalanidae	g__Bestiolina	s__Bestiolina_similis
OTU6249	d__Fungi	p__Ascomycota	c__Eurotiomycetes	o__Eurotiales	f__Aspergillaceae	g__Aspergillus	s__Aspergillus_versicolor
OTU5	d__Metazoa	p__Chordata	c__Aves	o__Passeriformes	f__Hirundinidae	g__Hirundo	s__Hirundo_nigrita
OTU6301	d__Viridiplantae	p__Streptophyta	c__norank_Streptophyta	o__Brassicales	f__Brassicaceae	g__Brassica	s__Brassica_rapa
OTU4670	d__Eukaryota	p__norank_Eukaryota	c__norank_Eukaryota	o__norank_Eukaryota	f__norank_Eukaryota	g__norank_Eukaryota	s__uncultured_eukaryote
OTU119	d__Eukaryota	p__Bacillariophyta	c__Bacillariophyceae	o__Bacillariales	f__Bacillariaceae	g__Pseudo-nitzschia	s__Pseudo-nitzschia_cuspidata
OTU2736	d__Metazoa	p__Arthropoda	c__Hexanauplia	o__Calanoida	f__Paracalanidae	g__Parvocalanus	s__Parvocalanus_crassirostris
OTU2386	d__Metazoa	p__Arthropoda	c__Hexanauplia	o__Calanoida	f__Paracalanidae	g__Parvocalanus	s__Parvocalanus_crassirostris
OTU1091	d__Fungi	p__Ascomycota	c__Eurotiomycetes	o__Eurotiales	f__Aspergillaceae	g__Aspergillus	s__Aspergillus_ochraceus
OTU6291	d__Metazoa	p__Arthropoda	c__Hexanauplia	o__Calanoida	f__Paracalanidae	g__Bestiolina	s__Bestiolina_similis
OTU152	d__Fungi	p__Ascomycota	c__Pezizomycetes	o__Pezizales	f__Morchellaceae	g__Morchella	s__Morchella_elata
OTU6887	d__Eukaryota	p__norank_Eukaryota	c__norank_Eukaryota	o__norank_Eukaryota	f__norank_Eukaryota	g__norank_Eukaryota	s__uncultured_eukaryote
OTU4885	d__Metazoa	p__Arthropoda	c__Insecta	o__Coleoptera	f__Latridiidae	g__Eufallia	s__Eufallia_seminiveus
OTU6981	d__Metazoa	p__Chordata	c__Mammalia	o__Primates	f__Hominidae	g__Pan	s__Pan_paniscus
OTU57	d__Eukaryota	p__norank_Eukaryota	c__norank_Eukaryota	o__norank_Eukaryota	f__norank_Eukaryota	g__norank_Eukaryota	s__uncultured_eukaryote
OTU37	d__Viridiplantae	p__Streptophyta	c__Liliopsida	o__Poales	f__Poaceae	g__Digitaria	s__Digitaria_exilis
OTU266	d__Eukaryota	p__norank_Eukaryota	c__Oomycetes	o__Peronosporales	f__Peronosporaceae	g__Peronospora	s__Peronospora_viciae
OTU63	d__Eukaryota	p__norank_Eukaryota	c__norank_Eukaryota	o__norank_Eukaryota	f__norank_Eukaryota	g__norank_Eukaryota	s__uncultured_marine_eukaryote
OTU62	d__Eukaryota	p__norank_Eukaryota	c__norank_Eukaryota	o__norank_Eukaryota	f__norank_Eukaryota	g__norank_Eukaryota	s__uncultured_eukaryote
OTU221	d__Metazoa	p__Chordata	c__Mammalia	o__Primates	f__Hominidae	g__Homo	s__Homo_sapiens
OTU217	d__Fungi	p__Ascomycota	c__Saccharomycetes	o__Saccharomycetales	f__Debaryomycetaceae	g__Kurtzmaniella	s__[Candida]_zeylanoides
OTU108	d__Fungi	p__Ascomycota	c__Saccharomycetes	o__Saccharomycetales	f__Metschnikowiaceae	g__Kodamaea	s__Kodamaea_ohmeri
OTU4074	d__Eukaryota	p__norank_Eukaryota	c__Dinophyceae	o__Peridiniales	f__Heterocapsaceae	g__Heterocapsa	s__Heterocapsa_triquetra
OTU6984	d__Metazoa	p__Arthropoda	c__Insecta	o__Coleoptera	f__Latridiidae	g__Eufallia	s__Eufallia_seminiveus
OTU1017	d__Archaea	p__Thaumarchaeota	c__norank_Thaumarchaeota	o__norank_Thaumarchaeota	f__norank_Thaumarchaeota	g__Candidatus_Nitrosotalea	s__Candidatus_Nitrosotalea_okcheonensis
OTU3613	d__Eukaryota	p__norank_Eukaryota	c__Oomycetes	o__Peronosporales	f__Peronosporaceae	g__Peronospora	s__Peronospora_viciae
OTU6980	d__Metazoa	p__Chordata	c__Actinopteri	o__Carangiformes	f__Carangidae	g__Trachinotus	s__Trachinotus_blochii
OTU6983	d__Metazoa	p__Chordata	c__Actinopteri	o__Carangiformes	f__Carangidae	g__Alepes	s__Alepes_djedaba
OTU4960	d__Eukaryota	p__norank_Eukaryota	c__norank_Eukaryota	o__norank_Eukaryota	f__norank_Eukaryota	g__norank_Eukaryota	s__uncultured_eukaryote
OTU210	d__Metazoa	p__Cnidaria	c__Hydrozoa	o__Trachymedusae	f__Geryoniidae	g__Liriope	s__Liriope_tetraphylla
OTU5558	d__Eukaryota	p__norank_Eukaryota	c__norank_Eukaryota	o__norank_Eukaryota	f__norank_Eukaryota	g__norank_Eukaryota	s__uncultured_marine_eukaryote
OTU6270	d__Eukaryota	p__norank_Eukaryota	c__norank_Eukaryota	o__norank_Eukaryota	f__norank_Eukaryota	g__norank_Eukaryota	s__uncultured_eukaryote
OTU6317	d__Eukaryota	p__norank_Eukaryota	c__norank_Eukaryota	o__norank_Eukaryota	f__norank_Eukaryota	g__norank_Eukaryota	s__uncultured_marine_eukaryote
OTU6986	d__Eukaryota	p__norank_Eukaryota	c__norank_Eukaryota	o__norank_Eukaryota	f__norank_Eukaryota	g__norank_Eukaryota	s__uncultured_eukaryote
OTU6978	d__Eukaryota	p__norank_Eukaryota	c__norank_Eukaryota	o__norank_Eukaryota	f__norank_Eukaryota	g__norank_Eukaryota	s__uncultured_marine_eukaryote
OTU4688	d__Eukaryota	p__norank_Eukaryota	c__norank_Eukaryota	o__norank_Eukaryota	f__norank_Eukaryota	g__norank_Eukaryota	s__uncultured_eukaryote
OTU5718	d__Metazoa	p__Arthropoda	c__Insecta	o__Coleoptera	f__Latridiidae	g__Eufallia	s__Eufallia_seminiveus
OTU5667	d__Eukaryota	p__norank_Eukaryota	c__norank_Eukaryota	o__norank_Eukaryota	f__norank_Eukaryota	g__norank_Eukaryota	s__uncultured_eukaryote
OTU6271	d__Eukaryota	p__norank_Eukaryota	c__norank_Eukaryota	o__norank_Eukaryota	f__norank_Eukaryota	g__norank_Eukaryota	s__uncultured_eukaryote
OTU6619	d__Eukaryota	p__norank_Eukaryota	c__norank_Eukaryota	o__norank_Eukaryota	f__norank_Eukaryota	g__norank_Eukaryota	s__uncultured_marine_eukaryote
OTU5526	d__Eukaryota	p__norank_Eukaryota	c__norank_Eukaryota	o__norank_Eukaryota	f__norank_Eukaryota	g__norank_Eukaryota	s__uncultured_eukaryote
OTU6988	d__Eukaryota	p__norank_Eukaryota	c__norank_Eukaryota	o__norank_Eukaryota	f__norank_Eukaryota	g__norank_Eukaryota	s__uncultured_eukaryote
OTU6857	d__Eukaryota	p__norank_Eukaryota	c__norank_Eukaryota	o__norank_Eukaryota	f__norank_Eukaryota	g__norank_Eukaryota	s__uncultured_eukaryote
OTU4966	d__Eukaryota	p__norank_Eukaryota	c__norank_Eukaryota	o__norank_Eukaryota	f__norank_Eukaryota	g__norank_Eukaryota	s__uncultured_marine_eukaryote
OTU6868	d__Eukaryota	p__norank_Eukaryota	c__norank_Eukaryota	o__norank_Eukaryota	f__norank_Eukaryota	g__norank_Eukaryota	s__uncultured_eukaryote
OTU5668	d__Eukaryota	p__norank_Eukaryota	c__norank_Eukaryota	o__norank_Eukaryota	f__norank_Eukaryota	g__norank_Eukaryota	s__uncultured_eukaryote
OTU3954	d__Eukaryota	p__norank_Eukaryota	c__norank_Eukaryota	o__norank_Eukaryota	f__norank_Eukaryota	g__norank_Eukaryota	s__uncultured_eukaryote
OTU6973	d__Viridiplantae	p__Streptophyta	c__norank_Streptophyta	o__Brassicales	f__Brassicaceae	g__Brassica	s__Brassica_rapa
OTU4182	d__Eukaryota	p__norank_Eukaryota	c__norank_Eukaryota	o__norank_Eukaryota	f__norank_Eukaryota	g__norank_Eukaryota	s__uncultured_marine_eukaryote
OTU5760	d__Eukaryota	p__norank_Eukaryota	c__norank_Eukaryota	o__norank_Eukaryota	f__norank_Eukaryota	g__norank_Eukaryota	s__uncultured_marine_eukaryote
OTU584	d__Eukaryota	p__norank_Eukaryota	c__Dinophyceae	o__Prorocentrales	f__Prorocentraceae	g__Prorocentrum	s__Prorocentrum_minimum
OTU261	d__Metazoa	p__Cnidaria	c__Hydrozoa	o__Anthoathecata	f__Moerisiidae	g__Moerisia	s__Moerisia_inkermanica
OTU1773	d__Eukaryota	p__norank_Eukaryota	c__norank_Eukaryota	o__norank_Eukaryota	f__norank_Eukaryota	g__norank_Eukaryota	s__uncultured_eukaryote
OTU5527	d__Metazoa	p__Chordata	c__Mammalia	o__Primates	f__Hominidae	g__Homo	s__Homo_sapiens
OTU6602	d__Eukaryota	p__norank_Eukaryota	c__norank_Eukaryota	o__norank_Eukaryota	f__norank_Eukaryota	g__norank_Eukaryota	s__uncultured_marine_eukaryote
OTU14	d__Eukaryota	p__norank_Eukaryota	c__norank_Eukaryota	o__norank_Eukaryota	f__norank_Eukaryota	g__norank_Eukaryota	s__uncultured_eukaryote
OTU6867	d__Eukaryota	p__norank_Eukaryota	c__norank_Eukaryota	o__norank_Eukaryota	f__norank_Eukaryota	g__norank_Eukaryota	s__uncultured_eukaryote
OTU7139	d__Eukaryota	p__norank_Eukaryota	c__norank_Eukaryota	o__norank_Eukaryota	f__norank_Eukaryota	g__norank_Eukaryota	s__uncultured_eukaryote
OTU5664	d__unclassified	p__unclassified	c__unclassified	o__unclassified	f__unclassified	g__unclassified	s__unclassified
OTU6471	d__Eukaryota	p__norank_Eukaryota	c__norank_Eukaryota	o__norank_Eukaryota	f__norank_Eukaryota	g__norank_Eukaryota	s__uncultured_eukaryote
OTU18	d__Eukaryota	p__norank_Eukaryota	c__norank_Eukaryota	o__norank_Eukaryota	f__norank_Eukaryota	g__norank_Eukaryota	s__uncultured_eukaryote
OTU6866	d__Eukaryota	p__norank_Eukaryota	c__norank_Eukaryota	o__norank_Eukaryota	f__norank_Eukaryota	g__norank_Eukaryota	s__uncultured_marine_eukaryote
OTU4487	d__Metazoa	p__Rotifera	c__Monogononta	o__Ploima	f__Notommatidae	g__Cephalodella	s__Cephalodella_forficula
OTU5674	d__Eukaryota	p__norank_Eukaryota	c__norank_Eukaryota	o__norank_Eukaryota	f__norank_Eukaryota	g__norank_Eukaryota	s__uncultured_eukaryote
OTU6964	d__Fungi	p__Basidiomycota	c__Agaricomycetes	o__Agaricales	f__Agaricaceae	g__Agaricus	s__Agaricus_bisporus
OTU6990	d__Eukaryota	p__norank_Eukaryota	c__norank_Eukaryota	o__norank_Eukaryota	f__norank_Eukaryota	g__norank_Eukaryota	s__uncultured_marine_eukaryote
OTU4863	d__Eukaryota	p__norank_Eukaryota	c__norank_Eukaryota	o__norank_Eukaryota	f__norank_Eukaryota	g__norank_Eukaryota	s__uncultured_eukaryote
OTU64	d__Viridiplantae	p__Chlorophyta	c__Trebouxiophyceae	o__Chlorellales	f__Chlorellaceae	g__Chlorella	s__Chlorella_sorokiniana
OTU6992	d__Eukaryota	p__norank_Eukaryota	c__norank_Eukaryota	o__norank_Eukaryota	f__norank_Eukaryota	g__norank_Eukaryota	s__uncultured_eukaryote
OTU1	d__Metazoa	p__Arthropoda	c__Hexanauplia	o__Calanoida	f__Temoridae	g__Temora	s__Temora_stylifera
OTU324	d__Eukaryota	p__norank_Eukaryota	c__Dinophyceae	o__Peridiniales	f__Heterocapsaceae	g__Heterocapsa	s__Heterocapsa_rotundata
OTU6991	d__unclassified	p__unclassified	c__unclassified	o__unclassified	f__unclassified	g__unclassified	s__unclassified
OTU6979	d__Eukaryota	p__norank_Eukaryota	c__norank_Eukaryota	o__norank_Eukaryota	f__norank_Eukaryota	g__norank_Eukaryota	s__uncultured_eukaryote
OTU26	d__Eukaryota	p__norank_Eukaryota	c__norank_Eukaryota	o__norank_Eukaryota	f__norank_Eukaryota	g__norank_Eukaryota	s__uncultured_eukaryote
OTU297	d__Eukaryota	p__Bacillariophyta	c__Mediophyceae	o__Lithodesmiales	f__Lithodesmiaceae	g__Ditylum	s__Ditylum_brightwellii
OTU39	d__Metazoa	p__Arthropoda	c__Hexanauplia	o__Calanoida	f__Metridinidae	g__Pleuromamma	s__Pleuromamma_robusta
OTU96	d__Eukaryota	p__norank_Eukaryota	c__norank_Eukaryota	o__norank_Eukaryota	f__Ellobiopsidae	g__Ellobiopsis	s__Ellobiopsis_chattonii
OTU195	d__Eukaryota	p__norank_Eukaryota	c__Labyrinthulomycetes	o__norank_Labyrinthulomycetes	f__norank_Labyrinthulomycetes	g__norank_Labyrinthulomycetes	s__uncultured_labyrinthulid
OTU689	d__Eukaryota	p__Bacillariophyta	c__Coscinodiscophyceae	o__Rhizosoleniales	f__Rhizosoleniaceae	g__Guinardia	s__Guinardia_flaccida
OTU365	d__Eukaryota	p__norank_Eukaryota	c__Polycystinea	o__Spumellaria	f__Actinommidae	g__Hexacontium	s__Hexacontium_gigantheum
OTU122	d__Eukaryota	p__norank_Eukaryota	c__norank_Eukaryota	o__norank_Eukaryota	f__norank_Eukaryota	g__norank_Eukaryota	s__uncultured_eukaryote
OTU181	d__Metazoa	p__Chordata	c__Actinopteri	o__Cypriniformes	f__Cyprinidae	g__Hemibarbus	s__Hemibarbus_labeo
OTU534	d__Viridiplantae	p__Chlorophyta	c__norank_Chlorophyta	o__norank_Chlorophyta	f__norank_Chlorophyta	g__norank_Chlorophyta	s__uncultured_Chlorophyta
OTU357	d__Eukaryota	p__norank_Eukaryota	c__Dinophyceae	o__Peridiniales	f__Amphidiniopsidaceae	g__Archaeperidinium	s__Archaeperidinium_saanichi
OTU265	d__Metazoa	p__Cnidaria	c__Hydrozoa	o__Leptothecata	f__Campanulariidae	g__Clytia	s__Clytia_gracilis
OTU20	d__Eukaryota	p__norank_Eukaryota	c__norank_Eukaryota	o__norank_Eukaryota	f__norank_Eukaryota	g__norank_Eukaryota	s__uncultured_eukaryote
OTU435	d__Eukaryota	p__Bacillariophyta	c__Coscinodiscophyceae	o__Coscinodiscales	f__Coscinodiscaceae	g__Coscinodiscus	s__Coscinodiscus_sp._GGM-2004
OTU510	d__Eukaryota	p__norank_Eukaryota	c__Dinophyceae	o__norank_Dinophyceae	f__norank_Dinophyceae	g__norank_Dinophyceae	s__uncultured_dinoflagellate
OTU1981	d__Metazoa	p__Chordata	c__Actinopteri	o__Cypriniformes	f__Cyprinidae	g__Culter	s__Culter_alburnus
OTU980	d__Eukaryota	p__norank_Eukaryota	c__Spirotrichea	o__Urostylida	f__Pseudokeronopsidae	g__Pseudokeronopsis	s__Pseudokeronopsis_cf._flava
OTU59	d__Eukaryota	p__Bacillariophyta	c__Coscinodiscophyceae	o__Chaetocerotales	f__Chaetocerotaceae	g__Chaetoceros	s__Chaetoceros_tenuissimus
OTU599	d__Eukaryota	p__norank_Eukaryota	c__Dinophyceae	o__Syndiniales	f__Amoebophryaceae	g__Amoebophrya	s__Amoebophrya_sp.
OTU308	d__Eukaryota	p__norank_Eukaryota	c__norank_Eukaryota	o__norank_Eukaryota	f__norank_Eukaryota	g__norank_Eukaryota	s__uncultured_eukaryote
OTU581	d__Eukaryota	p__norank_Eukaryota	c__norank_Eukaryota	o__norank_Eukaryota	f__norank_Eukaryota	g__norank_Eukaryota	s__uncultured_eukaryote
OTU808	d__Eukaryota	p__norank_Eukaryota	c__Chrysophyceae	o__Chromulinales	f__Chromulinaceae	g__Spumella	s__Spumella_sp._37G
OTU142	d__Metazoa	p__Echinodermata	c__Ophiuroidea	o__Ophiurida	f__Amphiuridae	g__Amphipholis	s__Amphipholis_squamata
OTU126	d__Eukaryota	p__norank_Eukaryota	c__norank_Eukaryota	o__norank_Eukaryota	f__norank_Eukaryota	g__norank_Eukaryota	s__uncultured_eukaryote
OTU106	d__Eukaryota	p__norank_Eukaryota	c__norank_Eukaryota	o__norank_Eukaryota	f__norank_Eukaryota	g__norank_Eukaryota	s__uncultured_eukaryote
OTU128	d__Viridiplantae	p__Chlorophyta	c__Pedinophyceae	o__Marsupiomonadales	f__Marsupiomonadaceae	g__Protoeuglena	s__Protoeuglena_noctilucae
OTU540	d__Eukaryota	p__norank_Eukaryota	c__norank_Eukaryota	o__norank_Eukaryota	f__norank_Eukaryota	g__norank_Eukaryota	s__uncultured_eukaryote
OTU85	d__Eukaryota	p__norank_Eukaryota	c__norank_Eukaryota	o__norank_Eukaryota	f__norank_Eukaryota	g__norank_Eukaryota	s__uncultured_eukaryote
OTU1285	d__Archaea	p__norank_Archaea	c__norank_Archaea	o__norank_Archaea	f__norank_Archaea	g__norank_Archaea	s__uncultured_archaeon
OTU73	d__Eukaryota	p__norank_Eukaryota	c__Polycystinea	o__norank_Polycystinea	f__norank_Polycystinea	g__norank_Polycystinea	s__uncultured_Polycystinea
OTU1065	d__Eukaryota	p__norank_Eukaryota	c__Dinophyceae	o__Syndiniales	f__Amoebophryaceae	g__Amoebophrya	s__Amoebophrya_sp.
OTU934	d__Eukaryota	p__norank_Eukaryota	c__norank_Eukaryota	o__Rotaliida	f__Guembelitriidae	g__Gallitellia	s__Gallitellia_vivans
OTU298	d__Metazoa	p__Arthropoda	c__Branchiopoda	o__Diplostraca	f__Sididae	g__Sida	s__Sida_crystallina
OTU67	d__Eukaryota	p__norank_Eukaryota	c__Dinophyceae	o__Thoracosphaerales	f__Thoracosphaeraceae	g__Calciodinellum	s__Calciodinellum_operosum
OTU1614	d__Bacteria	p__Proteobacteria	c__Alphaproteobacteria	o__Pelagibacterales	f__Pelagibacteraceae	g__Candidatus_Pelagibacter	s__Candidatus_Pelagibacter_sp._AAA795-N17
OTU442	d__Archaea	p__Euryarchaeota	c__norank_Euryarchaeota	o__norank_Euryarchaeota	f__norank_Euryarchaeota	g__norank_Euryarchaeota	s__uncultured_marine_group_II_euryarchaeote
OTU552	d__Fungi	p__Ascomycota	c__Eurotiomycetes	o__Eurotiales	f__Aspergillaceae	g__Penicillium	s__Penicillium_sp.
OTU2228	d__Eukaryota	p__norank_Eukaryota	c__norank_Eukaryota	o__Rotaliida	f__Nummulitidae	g__Planostegina	s__Planostegina_operculinoides
OTU683	d__Archaea	p__Euryarchaeota	c__norank_Euryarchaeota	o__norank_Euryarchaeota	f__norank_Euryarchaeota	g__norank_Euryarchaeota	s__uncultured_marine_group_II/III_euryarchaeote_AD1000_09_E08
OTU1521	d__Eukaryota	p__norank_Eukaryota	c__norank_Eukaryota	o__norank_Eukaryota	f__norank_Eukaryota	g__norank_Eukaryota	s__uncultured_stramenopile
OTU1013	d__Fungi	p__Ascomycota	c__Sordariomycetes	o__Hypocreales	f__Ophiocordycipitaceae	g__Tolypocladium	s__Tolypocladium_ophioglossoides
OTU1665	d__Archaea	p__Thaumarchaeota	c__norank_Thaumarchaeota	o__norank_Thaumarchaeota	f__norank_Thaumarchaeota	g__Candidatus_Nitrosopelagicus	s__Candidatus_Nitrosopelagicus_brevis
OTU2378	d__Eukaryota	p__norank_Eukaryota	c__norank_Eukaryota	o__norank_Eukaryota	f__norank_Eukaryota	g__norank_Eukaryota	s__uncultured_eukaryote
OTU2765	d__Eukaryota	p__Bacillariophyta	c__Coscinodiscophyceae	o__Rhizosoleniales	f__Rhizosoleniaceae	g__Guinardia	s__Guinardia_flaccida
OTU2833	d__Eukaryota	p__norank_Eukaryota	c__norank_Eukaryota	o__norank_Eukaryota	f__norank_Eukaryota	g__norank_Eukaryota	s__uncultured_eukaryote
OTU6054	d__Eukaryota	p__norank_Eukaryota	c__norank_Eukaryota	o__norank_Eukaryota	f__norank_Eukaryota	g__norank_Eukaryota	s__uncultured_eukaryote
OTU3162	d__Eukaryota	p__Bacillariophyta	c__Coscinodiscophyceae	o__Rhizosoleniales	f__Rhizosoleniaceae	g__Guinardia	s__Guinardia_flaccida
OTU6326	d__Eukaryota	p__norank_Eukaryota	c__norank_Eukaryota	o__norank_Eukaryota	f__norank_Eukaryota	g__norank_Eukaryota	s__uncultured_eukaryote
OTU7101	d__Eukaryota	p__norank_Eukaryota	c__Polycystinea	o__Spumellaria	f__Actinommidae	g__Hexacontium	s__Hexacontium_gigantheum
OTU5571	d__Viridiplantae	p__Streptophyta	c__norank_Streptophyta	o__Malpighiales	f__Linaceae	g__Linum	s__Linum_usitatissimum
OTU6434	d__Metazoa	p__Arthropoda	c__Hexanauplia	o__Calanoida	f__Temoridae	g__Temora	s__Temora_stylifera
OTU6971	d__Viridiplantae	p__Streptophyta	c__norank_Streptophyta	o__Malpighiales	f__Linaceae	g__Linum	s__Linum_usitatissimum
OTU6403	d__Metazoa	p__Arthropoda	c__Hexanauplia	o__Calanoida	f__Temoridae	g__Temora	s__Temora_stylifera
OTU6310	d__Eukaryota	p__norank_Eukaryota	c__Dinophyceae	o__Thoracosphaerales	f__Thoracosphaeraceae	g__Ensiculifera	s__Ensiculifera_imariensis
OTU5756	d__Metazoa	p__Arthropoda	c__Hexanauplia	o__Calanoida	f__Temoridae	g__Temora	s__Temora_stylifera
OTU5417	d__Eukaryota	p__norank_Eukaryota	c__norank_Eukaryota	o__norank_Eukaryota	f__norank_Eukaryota	g__norank_Eukaryota	s__uncultured_marine_eukaryote
OTU5476	d__Eukaryota	p__norank_Eukaryota	c__norank_Eukaryota	o__norank_Eukaryota	f__norank_Eukaryota	g__norank_Eukaryota	s__uncultured_eukaryote
OTU6357	d__Metazoa	p__Arthropoda	c__Hexanauplia	o__Calanoida	f__Temoridae	g__Temora	s__Temora_stylifera
OTU6972	d__Eukaryota	p__norank_Eukaryota	c__norank_Eukaryota	o__norank_Eukaryota	f__norank_Eukaryota	g__norank_Eukaryota	s__uncultured_eukaryote
OTU6262	d__Metazoa	p__Arthropoda	c__Hexanauplia	o__Calanoida	f__Paracalanidae	g__Parvocalanus	s__Parvocalanus_crassirostris
OTU230	d__Eukaryota	p__norank_Eukaryota	c__norank_Eukaryota	o__norank_Eukaryota	f__norank_Eukaryota	g__norank_Eukaryota	s__uncultured_stramenopile
OTU6252	d__Eukaryota	p__norank_Eukaryota	c__norank_Eukaryota	o__norank_Eukaryota	f__norank_Eukaryota	g__norank_Eukaryota	s__uncultured_eukaryote
OTU7006	d__Metazoa	p__Arthropoda	c__Hexanauplia	o__Calanoida	f__Temoridae	g__Temora	s__Temora_stylifera
OTU6399	d__Metazoa	p__Arthropoda	c__Hexanauplia	o__Calanoida	f__Paracalanidae	g__Parvocalanus	s__Parvocalanus_crassirostris
OTU5484	d__Eukaryota	p__norank_Eukaryota	c__norank_Eukaryota	o__norank_Eukaryota	f__norank_Eukaryota	g__norank_Eukaryota	s__uncultured_marine_eukaryote
OTU5766	d__Metazoa	p__Arthropoda	c__Hexanauplia	o__Calanoida	f__Temoridae	g__Temora	s__Temora_stylifera
OTU3955	d__Archaea	p__norank_Archaea	c__norank_Archaea	o__norank_Archaea	f__norank_Archaea	g__norank_Archaea	s__uncultured_archaeon
OTU6303	d__Eukaryota	p__norank_Eukaryota	c__norank_Eukaryota	o__norank_Eukaryota	f__norank_Eukaryota	g__norank_Eukaryota	s__uncultured_eukaryote
OTU6278	d__Metazoa	p__Arthropoda	c__Hexanauplia	o__Calanoida	f__Temoridae	g__Temora	s__Temora_stylifera
OTU5706	d__Eukaryota	p__norank_Eukaryota	c__norank_Eukaryota	o__norank_Eukaryota	f__norank_Eukaryota	g__norank_Eukaryota	s__uncultured_eukaryote
OTU5695	d__Eukaryota	p__norank_Eukaryota	c__Dinophyceae	o__Thoracosphaerales	f__Thoracosphaeraceae	g__Ensiculifera	s__Ensiculifera_imariensis
OTU6279	d__Eukaryota	p__norank_Eukaryota	c__norank_Eukaryota	o__norank_Eukaryota	f__norank_Eukaryota	g__norank_Eukaryota	s__uncultured_eukaryote
OTU4151	d__Eukaryota	p__norank_Eukaryota	c__norank_Eukaryota	o__norank_Eukaryota	f__norank_Eukaryota	g__norank_Eukaryota	s__uncultured_eukaryote
OTU6318	d__Eukaryota	p__norank_Eukaryota	c__norank_Eukaryota	o__norank_Eukaryota	f__norank_Eukaryota	g__norank_Eukaryota	s__uncultured_marine_eukaryote
OTU3473	d__Metazoa	p__Arthropoda	c__Hexanauplia	o__Calanoida	f__Paracalanidae	g__Parvocalanus	s__Parvocalanus_crassirostris
OTU75	d__Eukaryota	p__Bacillariophyta	c__Coscinodiscophyceae	o__Rhizosoleniales	f__Rhizosoleniaceae	g__Rhizosolenia	s__Rhizosolenia_setigera
OTU3201	d__Metazoa	p__Arthropoda	c__Hexanauplia	o__Calanoida	f__Paracalanidae	g__Paracalanus	s__Paracalanus_sp._Roadstead_of_Brest
OTU1073	d__Eukaryota	p__norank_Eukaryota	c__Dinophyceae	o__Gonyaulacales	f__Amphidomataceae	g__Azadinium	s__Azadinium_dexteroporum
OTU6364	d__Eukaryota	p__norank_Eukaryota	c__Dinophyceae	o__Thoracosphaerales	f__Thoracosphaeraceae	g__Ensiculifera	s__Ensiculifera_imariensis
OTU4878	d__Metazoa	p__Arthropoda	c__Hexanauplia	o__Calanoida	f__Paracalanidae	g__Paracalanus	s__Paracalanus_sp._Roadstead_of_Brest
OTU7269	d__Viridiplantae	p__Streptophyta	c__norank_Streptophyta	o__Ericales	f__Theaceae	g__Camellia	s__Camellia_sinensis
OTU6952	d__Viridiplantae	p__Streptophyta	c__norank_Streptophyta	o__Ericales	f__Theaceae	g__Camellia	s__Camellia_sinensis
OTU4860	d__Viridiplantae	p__Streptophyta	c__Liliopsida	o__Poales	f__Poaceae	g__Guadua	s__Guadua_chacoensis
OTU6253	d__Eukaryota	p__norank_Eukaryota	c__norank_Eukaryota	o__norank_Eukaryota	f__norank_Eukaryota	g__norank_Eukaryota	s__uncultured_eukaryote
OTU7118	d__Eukaryota	p__norank_Eukaryota	c__norank_Eukaryota	o__norank_Eukaryota	f__norank_Eukaryota	g__norank_Eukaryota	s__uncultured_eukaryote
OTU6296	d__Viridiplantae	p__Streptophyta	c__norank_Streptophyta	o__Brassicales	f__Brassicaceae	g__Brassica	s__Brassica_rapa
OTU5536	d__Metazoa	p__Arthropoda	c__Hexanauplia	o__Calanoida	f__Temoridae	g__Temora	s__Temora_stylifera
OTU5771	d__Metazoa	p__Arthropoda	c__Hexanauplia	o__Calanoida	f__Temoridae	g__Temora	s__Temora_stylifera
OTU24	d__Metazoa	p__Arthropoda	c__Arachnida	o__Pseudoscorpiones	f__Olipiidae	g__Beierolpium	s__Beierolpium_bornemisszai
OTU5193	d__Eukaryota	p__Bacillariophyta	c__Coscinodiscophyceae	o__Rhizosoleniales	f__Rhizosoleniaceae	g__Guinardia	s__Guinardia_flaccida
OTU7283	d__Viridiplantae	p__Streptophyta	c__norank_Streptophyta	o__Dipsacales	f__Caprifoliaceae	g__Symphoricarpos	s__Symphoricarpos_occidentalis
OTU5195	d__Eukaryota	p__norank_Eukaryota	c__norank_Eukaryota	o__norank_Eukaryota	f__norank_Eukaryota	g__norank_Eukaryota	s__uncultured_eukaryote
OTU5186	d__Eukaryota	p__norank_Eukaryota	c__norank_Eukaryota	o__norank_Eukaryota	f__norank_Eukaryota	g__norank_Eukaryota	s__uncultured_eukaryote
OTU6269	d__Eukaryota	p__norank_Eukaryota	c__norank_Eukaryota	o__norank_Eukaryota	f__norank_Eukaryota	g__norank_Eukaryota	s__uncultured_eukaryote
OTU194	d__Eukaryota	p__norank_Eukaryota	c__norank_Eukaryota	o__norank_Eukaryota	f__norank_Eukaryota	g__norank_Eukaryota	s__uncultured_eukaryote
OTU5761	d__Metazoa	p__Arthropoda	c__Hexanauplia	o__Calanoida	f__Temoridae	g__Temora	s__Temora_stylifera
OTU6858	d__Eukaryota	p__Apicomplexa	c__Conoidasida	o__Eucoccidiorida	f__Sarcocystidae	g__Sarcocystis	s__Sarcocystis_albifronsi
OTU7002	d__Metazoa	p__Arthropoda	c__Hexanauplia	o__Calanoida	f__Temoridae	g__Temora	s__Temora_stylifera
OTU1730	d__Viridiplantae	p__Streptophyta	c__norank_Streptophyta	o__Malpighiales	f__Linaceae	g__Linum	s__Linum_usitatissimum
OTU51	d__Eukaryota	p__norank_Eukaryota	c__norank_Eukaryota	o__norank_Eukaryota	f__norank_Eukaryota	g__norank_Eukaryota	s__uncultured_eukaryote
OTU7005	d__Metazoa	p__Arthropoda	c__Hexanauplia	o__Calanoida	f__Paracalanidae	g__Parvocalanus	s__Parvocalanus_crassirostris
OTU2480	d__Eukaryota	p__Cryptophyta	c__norank_Cryptophyta	o__Cryptomonadales	f__Cryptomonadaceae	g__Cryptomonas	s__Cryptomonas_curvata
OTU5495	d__Eukaryota	p__norank_Eukaryota	c__Dinophyceae	o__Gonyaulacales	f__Amphidomataceae	g__Azadinium	s__Azadinium_dexteroporum
OTU714	d__Eukaryota	p__norank_Eukaryota	c__Chrysophyceae	o__Chromulinales	f__Chromulinaceae	g__Pedospumella	s__Pedospumella_encystans
OTU4152	d__Metazoa	p__Arthropoda	c__Hexanauplia	o__Calanoida	f__Temoridae	g__Temora	s__Temora_stylifera
OTU6339	d__Viridiplantae	p__Streptophyta	c__norank_Streptophyta	o__Ericales	f__Theaceae	g__Camellia	s__Camellia_sinensis
OTU6309	d__Eukaryota	p__norank_Eukaryota	c__Dinophyceae	o__Thoracosphaerales	f__Thoracosphaeraceae	g__Ensiculifera	s__Ensiculifera_imariensis
OTU313	d__Metazoa	p__Arthropoda	c__Hexanauplia	o__Calanoida	f__Centropagidae	g__Centropages	s__Centropages_orsinii
OTU282	d__Eukaryota	p__norank_Eukaryota	c__Thecofilosea	o__norank_Thecofilosea	f__Ebriidae	g__Ebria	s__Ebria_tripartita
OTU28	d__Eukaryota	p__Bacillariophyta	c__Bacillariophyceae	o__Naviculales	f__Plagiotropidaceae	g__Plagiolemma	s__Plagiolemma_sp._NC-2018a
OTU35	d__Metazoa	p__norank_Metazoa	c__norank_Metazoa	o__norank_Metazoa	f__norank_Metazoa	g__norank_Metazoa	s__uncultured_metazoan
OTU817	d__Metazoa	p__Chordata	c__Mammalia	o__Primates	f__Hominidae	g__Homo	s__Homo_sapiens
OTU294	d__Eukaryota	p__norank_Eukaryota	c__norank_Eukaryota	o__norank_Eukaryota	f__norank_Eukaryota	g__norank_Eukaryota	s__uncultured_eukaryote
OTU726	d__Metazoa	p__Arthropoda	c__Hexanauplia	o__Cyclopoida	f__Xarifiidae	g__Xarifia	s__Xarifia_sp._New_Caledonia-RJH-2004
OTU3772	d__Fungi	p__Ascomycota	c__Eurotiomycetes	o__Eurotiales	f__Aspergillaceae	g__Aspergillus	s__Aspergillus_flavus
OTU698	d__Eukaryota	p__norank_Eukaryota	c__norank_Eukaryota	o__Perkinsida	f__Perkinsidae	g__Perkinsus	s__Perkinsus_sp._'isolate_G117'
OTU270	d__Metazoa	p__Mollusca	c__Bivalvia	o__Veneroida	f__Cardiidae	g__Fulvia	s__Fulvia_mutica
OTU5547	d__Fungi	p__Basidiomycota	c__Agaricomycetes	o__Agaricales	f__Pleurotaceae	g__Pleurotus	s__Pleurotus_ostreatus
OTU65	d__Metazoa	p__Arthropoda	c__Hexanauplia	o__Harpacticoida	f__Euterpinidae	g__Euterpina	s__Euterpina_acutifrons
OTU4955	d__Eukaryota	p__norank_Eukaryota	c__norank_Eukaryota	o__norank_Eukaryota	f__norank_Eukaryota	g__norank_Eukaryota	s__uncultured_eukaryote
OTU344	d__Fungi	p__Ascomycota	c__Dothideomycetes	o__Pleosporales	f__Didymellaceae	g__Epicoccum	s__Epicoccum_sorghinum
OTU333	d__Eukaryota	p__norank_Eukaryota	c__Dinophyceae	o__norank_Dinophyceae	f__norank_Dinophyceae	g__norank_Dinophyceae	s__uncultured_dinoflagellate
OTU1756	d__unclassified	p__unclassified	c__unclassified	o__unclassified	f__unclassified	g__unclassified	s__unclassified
OTU7061	d__Eukaryota	p__norank_Eukaryota	c__norank_Eukaryota	o__norank_Eukaryota	f__norank_Eukaryota	g__norank_Eukaryota	s__uncultured_eukaryote
OTU5772	d__Eukaryota	p__norank_Eukaryota	c__norank_Eukaryota	o__norank_Eukaryota	f__norank_Eukaryota	g__norank_Eukaryota	s__uncultured_eukaryote
OTU7065	d__Metazoa	p__Mollusca	c__Gastropoda	o__Pteropoda	f__Creseidae	g__Creseis	s__Creseis_clava
OTU7056	d__Metazoa	p__Mollusca	c__Gastropoda	o__Pteropoda	f__Creseidae	g__Creseis	s__Creseis_clava
OTU5556	d__Eukaryota	p__norank_Eukaryota	c__norank_Eukaryota	o__norank_Eukaryota	f__norank_Eukaryota	g__norank_Eukaryota	s__uncultured_eukaryote
OTU7054	d__Eukaryota	p__norank_Eukaryota	c__norank_Eukaryota	o__norank_Eukaryota	f__norank_Eukaryota	g__norank_Eukaryota	s__uncultured_eukaryote
OTU5567	d__Eukaryota	p__norank_Eukaryota	c__norank_Eukaryota	o__norank_Eukaryota	f__norank_Eukaryota	g__norank_Eukaryota	s__uncultured_eukaryote
OTU7057	d__Metazoa	p__Arthropoda	c__Hexanauplia	o__Calanoida	f__Centropagidae	g__Centropages	s__Centropages_orsinii
OTU7058	d__Fungi	p__Ascomycota	c__Eurotiomycetes	o__Eurotiales	f__Aspergillaceae	g__Aspergillus	s__Aspergillus_flavus
OTU5700	d__Metazoa	p__Arthropoda	c__Hexanauplia	o__Calanoida	f__Paracalanidae	g__Parvocalanus	s__Parvocalanus_crassirostris
OTU7059	d__Bacteria	p__Cyanobacteria	c__norank_Cyanobacteria	o__Synechococcales	f__Synechococcaceae	g__Synechococcus	s__Synechococcus_sp._CC9605
OTU7060	d__Eukaryota	p__norank_Eukaryota	c__norank_Eukaryota	o__norank_Eukaryota	f__norank_Eukaryota	g__norank_Eukaryota	s__uncultured_eukaryote
OTU400	d__Eukaryota	p__norank_Eukaryota	c__norank_Eukaryota	o__norank_Eukaryota	f__norank_Eukaryota	g__norank_Eukaryota	s__uncultured_eukaryote
OTU4662	d__Eukaryota	p__Bacillariophyta	c__Bacillariophyceae	o__Naviculales	f__Pleurosigmataceae	g__Pleurosigma	s__Pleurosigma_sp._LM-2002
OTU7066	d__Metazoa	p__Mollusca	c__Gastropoda	o__Pteropoda	f__Creseidae	g__Creseis	s__Creseis_clava
OTU7001	d__Eukaryota	p__norank_Eukaryota	c__norank_Eukaryota	o__norank_Eukaryota	f__norank_Eukaryota	g__norank_Eukaryota	s__uncultured_eukaryote
OTU1043	d__Eukaryota	p__norank_Eukaryota	c__norank_Eukaryota	o__norank_Eukaryota	f__norank_Eukaryota	g__norank_Eukaryota	s__uncultured_eukaryote
OTU6463	d__Metazoa	p__Arthropoda	c__Hexanauplia	o__Calanoida	f__Paracalanidae	g__Parvocalanus	s__Parvocalanus_crassirostris
OTU7	d__Metazoa	p__Annelida	c__Polychaeta	o__Terebellida	f__Terebellidae	g__Lanice	s__Lanice_conchilega
OTU1350	d__Eukaryota	p__norank_Eukaryota	c__norank_Eukaryota	o__norank_Eukaryota	f__norank_Eukaryota	g__norank_Eukaryota	s__uncultured_eukaryote
OTU4976	d__Eukaryota	p__norank_Eukaryota	c__norank_Eukaryota	o__norank_Eukaryota	f__norank_Eukaryota	g__norank_Eukaryota	s__uncultured_eukaryote
OTU819	d__Metazoa	p__Brachiopoda	c__Rhynchonellata	o__Terebratulida	f__Terebratulidae	g__Kanakythyris	s__Kanakythyris_pachyrhynchos
OTU4829	d__Eukaryota	p__Bacillariophyta	c__Bacillariophyceae	o__Naviculales	f__Pleurosigmataceae	g__Pleurosigma	s__Pleurosigma_sp._LM-2002
OTU1718	d__Eukaryota	p__norank_Eukaryota	c__norank_Eukaryota	o__norank_Eukaryota	f__norank_Eukaryota	g__norank_Eukaryota	s__uncultured_eukaryote
OTU794	d__Viridiplantae	p__Streptophyta	c__norank_Streptophyta	o__Caryophyllales	f__Caryophyllaceae	g__Stellaria	s__Stellaria_holostea
OTU7042	d__Metazoa	p__Arthropoda	c__Hexanauplia	o__Calanoida	f__Paracalanidae	g__Paracalanus	s__Paracalanus_sp._Roadstead_of_Brest
OTU238	d__unclassified	p__unclassified	c__unclassified	o__unclassified	f__unclassified	g__unclassified	s__unclassified
OTU382	d__Metazoa	p__Arthropoda	c__Hexanauplia	o__Calanoida	f__Centropagidae	g__Centropages	s__Centropages_typicus
OTU1603	d__Eukaryota	p__norank_Eukaryota	c__norank_Eukaryota	o__norank_Eukaryota	f__norank_Eukaryota	g__norank_Eukaryota	s__uncultured_eukaryote
OTU295	d__Eukaryota	p__norank_Eukaryota	c__Acantharea	o__Symphyacanthida	f__Amphilithiidae	g__Amphibelone	s__Amphibelone_cultellata
OTU91	d__Metazoa	p__Annelida	c__Polychaeta	o__Capitellida	f__Maldanidae	g__Leiochone	s__Leiochone_japonica
OTU936	d__Metazoa	p__Cnidaria	c__Hydrozoa	o__Siphonophorae	f__Prayidae	g__Lilyopsis	s__Lilyopsis_fluoracantha
OTU60	d__Eukaryota	p__norank_Eukaryota	c__Spirotrichea	o__norank_Spirotrichea	f__Strombidiidae	g__Strombidium	s__Strombidium_tropicum
OTU55	d__Eukaryota	p__Bacillariophyta	c__Coscinodiscophyceae	o__Thalassiosirales	f__Thalassiosiraceae	g__Thalassiosira	s__Thalassiosira_mala
OTU2087	d__Eukaryota	p__Bacillariophyta	c__Coscinodiscophyceae	o__Coscinodiscales	f__Coscinodiscaceae	g__Planktoniella	s__Planktoniella_sol
OTU34	d__Eukaryota	p__norank_Eukaryota	c__norank_Eukaryota	o__norank_Eukaryota	f__norank_Eukaryota	g__norank_Eukaryota	s__uncultured_eukaryote
OTU902	d__Eukaryota	p__norank_Eukaryota	c__norank_Eukaryota	o__norank_Eukaryota	f__norank_Eukaryota	g__norank_Eukaryota	s__uncultured_eukaryote
OTU248	d__Eukaryota	p__norank_Eukaryota	c__norank_Eukaryota	o__Cercomonadida	f__norank_Cercomonadida	g__Micrometopion	s__Micrometopion_nutans
OTU542	d__Metazoa	p__Arthropoda	c__Hexanauplia	o__Poecilostomatoida	f__Clausidiidae	g__Clausidium	s__Clausidium_vancouverense
OTU223	d__Eukaryota	p__norank_Eukaryota	c__norank_Eukaryota	o__Euglyphida	f__Paulinellidae	g__Paulinella	s__Paulinella_chromatophora
OTU389	d__Eukaryota	p__norank_Eukaryota	c__norank_Eukaryota	o__norank_Eukaryota	f__norank_Eukaryota	g__norank_Eukaryota	s__uncultured_eukaryote
OTU571	d__Eukaryota	p__Cryptophyta	c__norank_Cryptophyta	o__Pyrenomonadales	f__Geminigeraceae	g__Geminigera	s__Geminigera_cryophila
OTU291	d__Eukaryota	p__norank_Eukaryota	c__Dinophyceae	o__norank_Dinophyceae	f__norank_Dinophyceae	g__norank_Dinophyceae	s__uncultured_dinoflagellate
OTU958	d__Eukaryota	p__norank_Eukaryota	c__norank_Eukaryota	o__norank_Eukaryota	f__norank_Eukaryota	g__norank_Eukaryota	s__uncultured_eukaryote
OTU622	d__unclassified	p__unclassified	c__unclassified	o__unclassified	f__unclassified	g__unclassified	s__unclassified
OTU513	d__Eukaryota	p__norank_Eukaryota	c__norank_Eukaryota	o__norank_Eukaryota	f__norank_Eukaryota	g__norank_Eukaryota	s__uncultured_eukaryote
OTU892	d__Fungi	p__Basidiomycota	c__Tremellomycetes	o__Cystofilobasidiales	f__Mrakiaceae	g__Udeniomyces	s__Udeniomyces_megalosporus
OTU675	d__Eukaryota	p__norank_Eukaryota	c__Thecofilosea	o__Cryomonadida	f__norank_Cryomonadida	g__Cryothecomonas	s__Cryothecomonas_longipes
OTU332	d__Metazoa	p__Arthropoda	c__Hexanauplia	o__Harpacticoida	f__Harpacticidae	g__Zausodes	s__Zausodes_septimus
OTU301	d__Eukaryota	p__norank_Eukaryota	c__Polycystinea	o__Nassellaria	f__Plagoniidae	g__Pseudocubus	s__Pseudocubus_obeliscus
OTU4180	d__Eukaryota	p__norank_Eukaryota	c__Dinophyceae	o__Syndiniales	f__norank_Syndiniales	g__norank_Syndiniales	s__uncultured_Syndiniales
OTU80	d__Eukaryota	p__norank_Eukaryota	c__norank_Eukaryota	o__norank_Eukaryota	f__norank_Eukaryota	g__norank_Eukaryota	s__uncultured_eukaryote
OTU564	d__Eukaryota	p__Bacillariophyta	c__Bacillariophyceae	o__Bacillariales	f__Bacillariaceae	g__Pseudo-nitzschia	s__Pseudo-nitzschia_calliantha
OTU1118	d__Eukaryota	p__norank_Eukaryota	c__Dinophyceae	o__Syndiniales	f__Amoebophryaceae	g__Amoebophrya	s__Amoebophrya_sp.
OTU1098	d__Eukaryota	p__norank_Eukaryota	c__Oligohymenophorea	o__Apostomatida	f__Foettingeriidae	g__Gymnodinioides	s__Gymnodinioides_pitelkae
OTU1122	d__Eukaryota	p__norank_Eukaryota	c__norank_Eukaryota	o__norank_Eukaryota	f__norank_Eukaryota	g__norank_Eukaryota	s__uncultured_eukaryote
OTU593	d__Eukaryota	p__norank_Eukaryota	c__norank_Eukaryota	o__norank_Eukaryota	f__norank_Eukaryota	g__norank_Eukaryota	s__uncultured_eukaryote
OTU1148	d__Metazoa	p__Ctenophora	c__Nuda	o__Beroida	f__Beroidae	g__Beroe	s__Beroe_sp._Queensland
OTU658	d__Eukaryota	p__norank_Eukaryota	c__norank_Eukaryota	o__norank_Eukaryota	f__norank_Eukaryota	g__norank_Eukaryota	s__uncultured_eukaryote
OTU983	d__Eukaryota	p__norank_Eukaryota	c__norank_Eukaryota	o__norank_Eukaryota	f__norank_Eukaryota	g__norank_Eukaryota	s__uncultured_eukaryote
OTU586	d__Eukaryota	p__norank_Eukaryota	c__Spirotrichea	o__norank_Spirotrichea	f__Tontoniidae	g__Pseudotontonia	s__Pseudotontonia_simplicidens
OTU1040	d__Eukaryota	p__norank_Eukaryota	c__norank_Eukaryota	o__norank_Eukaryota	f__norank_Eukaryota	g__norank_Eukaryota	s__uncultured_eukaryote
OTU137	d__Eukaryota	p__Bacillariophyta	c__Coscinodiscophyceae	o__Thalassiosirales	f__Thalassiosiraceae	g__Thalassiosira	s__Thalassiosira_sp.
OTU1222	d__Eukaryota	p__norank_Eukaryota	c__Haptophyceae	o__Pavlovales	f__Pavlovaceae	g__Rebecca	s__Rebecca_salina
OTU516	d__Eukaryota	p__norank_Eukaryota	c__Dinophyceae	o__Syndiniales	f__norank_Syndiniales	g__norank_Syndiniales	s__uncultured_Syndiniales
OTU371	d__Eukaryota	p__norank_Eukaryota	c__Spirotrichea	o__Tintinnida	f__Codonellopsidae	g__Stenosemella	s__Stenosemella_sp.
OTU149	d__Eukaryota	p__norank_Eukaryota	c__norank_Eukaryota	o__norank_Eukaryota	f__norank_Eukaryota	g__norank_Eukaryota	s__uncultured_eukaryote
OTU509	d__Eukaryota	p__norank_Eukaryota	c__Spirotrichea	o__Tintinnida	f__Tintinnidae	g__Eutintinnus	s__Eutintinnus_fraknoi
OTU1235	d__Metazoa	p__Annelida	c__Polychaeta	o__Spionida	f__Chaetopteridae	g__Chaetopterus	s__Chaetopterus_sp._3_JM-2017
OTU551	d__Metazoa	p__Cnidaria	c__Hydrozoa	o__Limnomedusae	f__Monobrachidae	g__Monobrachium	s__Monobrachium_parasiticum
OTU1143	d__Eukaryota	p__norank_Eukaryota	c__norank_Eukaryota	o__norank_Eukaryota	f__norank_Eukaryota	g__Pirsonia	s__Pirsonia_guinardiae
OTU1281	d__Eukaryota	p__norank_Eukaryota	c__Dinophyceae	o__norank_Dinophyceae	f__norank_Dinophyceae	g__norank_Dinophyceae	s__uncultured_dinoflagellate
OTU1242	d__Eukaryota	p__Bacillariophyta	c__Coscinodiscophyceae	o__Rhizosoleniales	f__Rhizosoleniaceae	g__Pseudosolenia	s__Pseudosolenia_calcar-avis
OTU1236	d__Eukaryota	p__norank_Eukaryota	c__norank_Eukaryota	o__norank_Eukaryota	f__norank_Eukaryota	g__norank_Eukaryota	s__uncultured_eukaryote
OTU364	d__Eukaryota	p__norank_Eukaryota	c__norank_Eukaryota	o__Euglyphida	f__Paulinellidae	g__Paulinella	s__Paulinella_chromatophora
OTU428	d__Eukaryota	p__norank_Eukaryota	c__Spirotrichea	o__Tintinnida	f__Codonellidae	g__Tintinnopsis	s__Tintinnopsis_sp._2-QD-07101501
OTU1302	d__Eukaryota	p__norank_Eukaryota	c__norank_Eukaryota	o__norank_Eukaryota	f__norank_Eukaryota	g__norank_Eukaryota	s__uncultured_eukaryote
OTU903	d__Viridiplantae	p__Streptophyta	c__norank_Streptophyta	o__Santalales	f__Thesiaceae	g__Osyridicarpos	s__Osyridicarpos_schimperianus
OTU1002	d__Eukaryota	p__Cryptophyta	c__norank_Cryptophyta	o__Pyrenomonadales	f__Geminigeraceae	g__norank_Geminigeraceae	s__uncultured_Proteomonas
OTU578	d__Eukaryota	p__Bacillariophyta	c__Coscinodiscophyceae	o__Rhizosoleniales	f__Rhizosoleniaceae	g__Rhizosolenia	s__Rhizosolenia_shrubsolei
OTU832	d__Eukaryota	p__norank_Eukaryota	c__Acantharea	o__Arthracanthida	f__Acanthometridae	g__Acanthometra	s__Acanthometra_sp._3_ICG-2009
OTU1412	d__Eukaryota	p__norank_Eukaryota	c__norank_Eukaryota	o__norank_Eukaryota	f__norank_Eukaryota	g__norank_Eukaryota	s__uncultured_eukaryote
OTU835	d__Eukaryota	p__norank_Eukaryota	c__norank_Eukaryota	o__norank_Eukaryota	f__norank_Eukaryota	g__norank_Eukaryota	s__uncultured_eukaryote
OTU1377	d__Eukaryota	p__norank_Eukaryota	c__Chrysophyceae	o__Chromulinales	f__Chromulinaceae	g__Ochromonas	s__Ochromonas_villosa
OTU1349	d__Eukaryota	p__norank_Eukaryota	c__Dinophyceae	o__Gymnodiniales	f__Kareniaceae	g__Karlodinium	s__Karlodinium_veneficum
OTU481	d__Eukaryota	p__norank_Eukaryota	c__Labyrinthulomycetes	o__norank_Labyrinthulomycetes	f__Thraustochytriaceae	g__Oblongichytrium	s__Oblongichytrium_sp._PBS05
OTU121	d__Eukaryota	p__norank_Eukaryota	c__Spirotrichea	o__norank_Spirotrichea	f__Strombidiidae	g__Strombidium	s__Strombidium_stylifer
OTU1284	d__Eukaryota	p__norank_Eukaryota	c__Labyrinthulomycetes	o__norank_Labyrinthulomycetes	f__Thraustochytriaceae	g__Oblongichytrium	s__Oblongichytrium_sp.
OTU4727	d__Metazoa	p__Annelida	c__Polychaeta	o__Terebellida	f__Ampharetidae	g__Ampharete	s__Ampharete_finmarchica
OTU307	d__Metazoa	p__Arthropoda	c__Hexanauplia	o__Poecilostomatoida	f__Oncaeidae	g__Oncaea	s__Oncaea_venusta
OTU646	d__Eukaryota	p__norank_Eukaryota	c__Thecofilosea	o__Cryomonadida	f__norank_Cryomonadida	g__Cryothecomonas	s__Cryothecomonas_longipes
OTU476	d__Eukaryota	p__norank_Eukaryota	c__Raphidophyceae	o__Chattonellales	f__Chattonellaceae	g__Fibrocapsa	s__Fibrocapsa_japonica
OTU1022	d__Eukaryota	p__norank_Eukaryota	c__norank_Eukaryota	o__norank_Eukaryota	f__norank_Eukaryota	g__norank_Eukaryota	s__eukaryote_marine_clone_ME1-21
OTU628	d__Eukaryota	p__norank_Eukaryota	c__norank_Eukaryota	o__Euglyphida	f__Paulinellidae	g__Paulinella	s__Paulinella_chromatophora
OTU861	d__Eukaryota	p__norank_Eukaryota	c__Haptophyceae	o__norank_Haptophyceae	f__norank_Haptophyceae	g__norank_Haptophyceae	s__uncultured_marine_haptophyte
OTU897	d__Eukaryota	p__norank_Eukaryota	c__Thecofilosea	o__Phaeoconchida	f__Concharidae	g__Conchellium	s__Conchellium_capsula
OTU911	d__Eukaryota	p__norank_Eukaryota	c__norank_Eukaryota	o__norank_Eukaryota	f__norank_Eukaryota	g__norank_Eukaryota	s__uncultured_eukaryote
OTU1356	d__Eukaryota	p__norank_Eukaryota	c__norank_Eukaryota	o__norank_Eukaryota	f__norank_Eukaryota	g__norank_Eukaryota	s__uncultured_eukaryote
OTU477	d__Eukaryota	p__norank_Eukaryota	c__norank_Eukaryota	o__norank_Eukaryota	f__norank_Eukaryota	g__norank_Eukaryota	s__uncultured_eukaryote
OTU1455	d__Eukaryota	p__norank_Eukaryota	c__Dinophyceae	o__Syndiniales	f__Amoebophryaceae	g__Amoebophrya	s__Amoebophrya_sp.
OTU1142	d__unclassified	p__unclassified	c__unclassified	o__unclassified	f__unclassified	g__unclassified	s__unclassified
OTU33	d__Eukaryota	p__Bacillariophyta	c__Mediophyceae	o__Cymatosirales	f__Cymatosiraceae	g__Minutocellus	s__uncultured_Minutocellus
OTU529	d__Eukaryota	p__norank_Eukaryota	c__Labyrinthulomycetes	o__norank_Labyrinthulomycetes	f__Thraustochytriaceae	g__Oblongichytrium	s__Oblongichytrium_sp.
OTU1329	d__Eukaryota	p__norank_Eukaryota	c__norank_Eukaryota	o__norank_Eukaryota	f__norank_Eukaryota	g__norank_Eukaryota	s__uncultured_alveolate
OTU1000	d__Eukaryota	p__norank_Eukaryota	c__Dinophyceae	o__Gymnodiniales	f__Gymnodiniaceae	g__Paragymnodinium	s__Paragymnodinium_shiwhaense
OTU1243	d__Viridiplantae	p__Streptophyta	c__Liliopsida	o__Poales	f__Cyperaceae	g__Carex	s__Carex_pulicaris
OTU1314	d__Eukaryota	p__Bacillariophyta	c__Coscinodiscophyceae	o__Thalassiosirales	f__Thalassiosiraceae	g__Thalassiosira	s__Thalassiosira_sp._RCC4792
OTU7039	d__Eukaryota	p__norank_Eukaryota	c__norank_Eukaryota	o__norank_Eukaryota	f__norank_Eukaryota	g__norank_Eukaryota	s__uncultured_alveolate
OTU401	d__Eukaryota	p__norank_Eukaryota	c__norank_Eukaryota	o__norank_Eukaryota	f__norank_Eukaryota	g__norank_Eukaryota	s__uncultured_Cercozoa
OTU198	d__Eukaryota	p__Bacillariophyta	c__Bacillariophyceae	o__Bacillariales	f__Bacillariaceae	g__Fragilariopsis	s__Fragilariopsis_kerguelensis
OTU1010	d__Eukaryota	p__norank_Eukaryota	c__norank_Eukaryota	o__norank_Eukaryota	f__norank_Eukaryota	g__norank_Eukaryota	s__uncultured_eukaryote
OTU378	d__Eukaryota	p__norank_Eukaryota	c__norank_Eukaryota	o__norank_Eukaryota	f__norank_Eukaryota	g__norank_Eukaryota	s__uncultured_Cercozoa
OTU433	d__Eukaryota	p__norank_Eukaryota	c__norank_Eukaryota	o__Astrorhizida	f__Saccamminidae	g__Conqueria	s__Conqueria_laevis
OTU1480	d__Eukaryota	p__Rhodophyta	c__Florideophyceae	o__Gigartinales	f__Choreocolacaceae	g__Harveyella	s__Harveyella_mirabilis
OTU1513	d__Eukaryota	p__Apicomplexa	c__Conoidasida	o__Eucoccidiorida	f__Cryptosporidiidae	g__Cryptosporidium	s__Cryptosporidium_baileyi
OTU1537	d__Eukaryota	p__norank_Eukaryota	c__norank_Eukaryota	o__norank_Eukaryota	f__norank_Eukaryota	g__norank_Eukaryota	s__uncultured_eukaryote
OTU1514	d__Eukaryota	p__norank_Eukaryota	c__Haptophyceae	o__Isochrysidales	f__Isochrysidaceae	g__Chrysotila	s__Chrysotila_sp._1_JIK-2013
OTU173	d__Eukaryota	p__Bacillariophyta	c__Coscinodiscophyceae	o__Leptocylindrales	f__Leptocylindraceae	g__Leptocylindrus	s__Leptocylindrus_convexus
OTU668	d__Eukaryota	p__norank_Eukaryota	c__Dinophyceae	o__Gymnodiniales	f__Gymnodiniaceae	g__Gyrodiniellum	s__Gyrodiniellum_shiwhaense
OTU189	d__Fungi	p__Ascomycota	c__Saccharomycetes	o__Saccharomycetales	f__Dipodascaceae	g__Yarrowia	s__Yarrowia_lipolytica
OTU253	d__Eukaryota	p__norank_Eukaryota	c__Dinophyceae	o__Syndiniales	f__norank_Syndiniales	g__norank_Syndiniales	s__uncultured_Amoebophrya
OTU7041	d__Eukaryota	p__norank_Eukaryota	c__norank_Eukaryota	o__norank_Eukaryota	f__norank_Eukaryota	g__norank_Eukaryota	s__uncultured_eukaryote
OTU1164	d__Metazoa	p__Annelida	c__Polychaeta	o__Spionida	f__Chaetopteridae	g__Mesochaetopterus	s__Mesochaetopterus_sagittarius
OTU320	d__Eukaryota	p__norank_Eukaryota	c__norank_Eukaryota	o__norank_Eukaryota	f__norank_Eukaryota	g__norank_Eukaryota	s__uncultured_eukaryote
OTU1257	d__Eukaryota	p__norank_Eukaryota	c__norank_Eukaryota	o__norank_Eukaryota	f__norank_Eukaryota	g__norank_Eukaryota	s__uncultured_eukaryote
OTU720	d__Fungi	p__Mucoromycota	c__Mortierellomycetes	o__Mortierellales	f__Mortierellaceae	g__Mortierella	s__Mortierella_sp._1_ZHNL-2013
OTU1338	d__Metazoa	p__Ctenophora	c__Tentaculata	o__Cydippida	f__Mertensiidae	g__norank_Mertensiidae	s__Mertensiidae_sp._LLM-2015
OTU1579	d__unclassified	p__unclassified	c__unclassified	o__unclassified	f__unclassified	g__unclassified	s__unclassified
OTU327	d__Eukaryota	p__norank_Eukaryota	c__norank_Eukaryota	o__norank_Eukaryota	f__norank_Eukaryota	g__norank_Eukaryota	s__uncultured_eukaryote
OTU1580	d__Eukaryota	p__Bacillariophyta	c__Coscinodiscophyceae	o__Corethrales	f__Corethraceae	g__Corethron	s__Corethron_hystrix
OTU768	d__unclassified	p__unclassified	c__unclassified	o__unclassified	f__unclassified	g__unclassified	s__unclassified
OTU1251	d__Eukaryota	p__norank_Eukaryota	c__norank_Eukaryota	o__norank_Eukaryota	f__norank_Eukaryota	g__norank_Eukaryota	s__uncultured_eukaryote
OTU1024	d__Eukaryota	p__norank_Eukaryota	c__Dinophyceae	o__Peridiniales	f__Peridiniaceae	g__Pentapharsodinium	s__Pentapharsodinium_tyrrhenicum
OTU7030	d__Eukaryota	p__Bacillariophyta	c__Coscinodiscophyceae	o__Rhizosoleniales	f__Rhizosoleniaceae	g__Guinardia	s__Guinardia_flaccida
OTU440	d__Eukaryota	p__norank_Eukaryota	c__norank_Eukaryota	o__norank_Eukaryota	f__norank_Eukaryota	g__norank_Eukaryota	s__uncultured_eukaryote
OTU663	d__Eukaryota	p__norank_Eukaryota	c__norank_Eukaryota	o__norank_Eukaryota	f__norank_Eukaryota	g__norank_Eukaryota	s__uncultured_eukaryote
OTU1117	d__Eukaryota	p__norank_Eukaryota	c__norank_Eukaryota	o__norank_Eukaryota	f__norank_Eukaryota	g__norank_Eukaryota	s__uncultured_stramenopile
OTU1666	d__Eukaryota	p__norank_Eukaryota	c__norank_Eukaryota	o__norank_Eukaryota	f__norank_Eukaryota	g__norank_Eukaryota	s__uncultured_marine_eukaryote
OTU705	d__Eukaryota	p__norank_Eukaryota	c__norank_Eukaryota	o__norank_Eukaryota	f__norank_Eukaryota	g__Solenicola	s__Solenicola_setigera
OTU4467	d__Eukaryota	p__Cryptophyta	c__norank_Cryptophyta	o__Cryptomonadales	f__Cryptomonadaceae	g__Plagioselmis	s__Plagioselmis_prolonga
OTU1755	d__unclassified	p__unclassified	c__unclassified	o__unclassified	f__unclassified	g__unclassified	s__unclassified
OTU1600	d__Eukaryota	p__Bacillariophyta	c__Coscinodiscophyceae	o__Melosirales	f__Stephanopyxidaceae	g__Stephanopyxis	s__Stephanopyxis_turris
OTU1177	d__Fungi	p__Mucoromycota	c__Mortierellomycetes	o__Mortierellales	f__Mortierellaceae	g__Mortierella	s__Mortierella_sp._1_ZHNL-2013
OTU1826	d__Eukaryota	p__norank_Eukaryota	c__norank_Eukaryota	o__norank_Eukaryota	f__norank_Eukaryota	g__norank_Eukaryota	s__uncultured_eukaryote
OTU1296	d__Eukaryota	p__norank_Eukaryota	c__norank_Eukaryota	o__norank_Eukaryota	f__norank_Eukaryota	g__norank_Eukaryota	s__uncultured_eukaryote
OTU244	d__Eukaryota	p__Bacillariophyta	c__Mediophyceae	o__Hemiaulales	f__Hemiaulaceae	g__Eucampia	s__Eucampia_sp.
OTU1280	d__unclassified	p__unclassified	c__unclassified	o__unclassified	f__unclassified	g__unclassified	s__unclassified
OTU753	d__Eukaryota	p__norank_Eukaryota	c__norank_Eukaryota	o__norank_Eukaryota	f__norank_Eukaryota	g__norank_Eukaryota	s__uncultured_eukaryote
OTU653	d__Eukaryota	p__norank_Eukaryota	c__norank_Eukaryota	o__norank_Eukaryota	f__norank_Eukaryota	g__norank_Eukaryota	s__uncultured_eukaryote
OTU1873	d__Eukaryota	p__norank_Eukaryota	c__norank_Eukaryota	o__norank_Eukaryota	f__norank_Eukaryota	g__norank_Eukaryota	s__uncultured_eukaryote
OTU1887	d__Eukaryota	p__norank_Eukaryota	c__Raphidophyceae	o__Chattonellales	f__Vacuolariaceae	g__Gonyostomum	s__Gonyostomum_semen
OTU2255	d__Eukaryota	p__norank_Eukaryota	c__Dinophyceae	o__Gymnodiniales	f__Gymnodiniaceae	g__Gyrodinium	s__uncultured_Gyrodinium
OTU1919	d__Eukaryota	p__norank_Eukaryota	c__Odontostomatea	o__Odontostomatida	f__Epalxellidae	g__Epalxella	s__Epalxella_antiquorum
OTU2387	d__Bacteria	p__norank_Bacteria	c__norank_Bacteria	o__norank_Bacteria	f__norank_Bacteria	g__norank_Bacteria	s__uncultured_bacterium
OTU931	d__Eukaryota	p__norank_Eukaryota	c__Thecofilosea	o__Cryomonadida	f__Ventrifissuridae	g__Ventrifissura	s__Ventrifissura_artocarpoidea
OTU2311	d__Eukaryota	p__norank_Eukaryota	c__norank_Eukaryota	o__norank_Eukaryota	f__norank_Eukaryota	g__Crithionina	s__Crithionina_sp._1074
OTU1522	d__Viridiplantae	p__Streptophyta	c__norank_Streptophyta	o__Fagales	f__Juglandaceae	g__Juglans	s__Juglans_regia
OTU1978	d__Eukaryota	p__norank_Eukaryota	c__norank_Eukaryota	o__Physariida	f__Didymiaceae	g__Didymium	s__Didymium_sp._OX13PS
OTU1639	d__Eukaryota	p__norank_Eukaryota	c__norank_Eukaryota	o__norank_Eukaryota	f__norank_Eukaryota	g__norank_Eukaryota	s__uncultured_eukaryote
OTU829	d__Eukaryota	p__Bacillariophyta	c__Coscinodiscophyceae	o__Melosirales	f__Stephanopyxidaceae	g__Stephanopyxis	s__Stephanopyxis_turris
OTU940	d__Metazoa	p__Arthropoda	c__Insecta	o__Hemiptera	f__Liviidae	g__Diaphorina	s__Diaphorina_citri
OTU1147	d__Eukaryota	p__Bacillariophyta	c__Coscinodiscophyceae	o__Chaetocerotales	f__Chaetocerotaceae	g__Chaetoceros	s__Chaetoceros_socialis
OTU1979	d__Eukaryota	p__norank_Eukaryota	c__Oligohymenophorea	o__Philasterida	f__Philasteridae	g__Parauronema	s__Parauronema_longum
OTU369	d__Eukaryota	p__norank_Eukaryota	c__Dinophyceae	o__Gonyaulacales	f__Ceratiaceae	g__Tripos	s__Tripos_fusus
OTU2538	d__Eukaryota	p__norank_Eukaryota	c__norank_Eukaryota	o__Cercomonadida	f__Cercomonadidae	g__Massisteria	s__Massisteria_marina
OTU2104	d__Eukaryota	p__Bacillariophyta	c__Coscinodiscophyceae	o__Chaetocerotales	f__Chaetocerotaceae	g__Chaetoceros	s__Chaetoceros_socialis
OTU2448	d__Eukaryota	p__norank_Eukaryota	c__Dinophyceae	o__Peridiniales	f__Protoperidiniaceae	g__Protoperidinium	s__Protoperidinium_bipes
OTU585	d__Eukaryota	p__Apicomplexa	c__Conoidasida	o__Eugregarinorida	f__Uradiophoridae	g__Heliospora	s__Heliospora_cf._longissima
OTU2939	d__unclassified	p__unclassified	c__unclassified	o__unclassified	f__unclassified	g__unclassified	s__unclassified
OTU2682	d__unclassified	p__unclassified	c__unclassified	o__unclassified	f__unclassified	g__unclassified	s__unclassified
OTU7033	d__Eukaryota	p__Bacillariophyta	c__Bacillariophyceae	o__Bacillariales	f__Bacillariaceae	g__Pseudo-nitzschia	s__Pseudo-nitzschia_americana
OTU7035	d__Metazoa	p__Arthropoda	c__Hexanauplia	o__Poecilostomatoida	f__Oncaeidae	g__Oncaea	s__Oncaea_venusta
OTU627	d__Eukaryota	p__norank_Eukaryota	c__norank_Eukaryota	o__norank_Eukaryota	f__norank_Eukaryota	g__norank_Eukaryota	s__uncultured_Rhizaria
OTU3020	d__Eukaryota	p__norank_Eukaryota	c__norank_Eukaryota	o__Astrorhizida	f__Saccamminidae	g__Ovammina	s__Ovammina_opaca
OTU853	d__Eukaryota	p__norank_Eukaryota	c__norank_Eukaryota	o__norank_Eukaryota	f__norank_Eukaryota	g__norank_Eukaryota	s__uncultured_eukaryote
OTU1656	d__Bacteria	p__Proteobacteria	c__Gammaproteobacteria	o__norank_Gammaproteobacteria	f__norank_Gammaproteobacteria	g__norank_Gammaproteobacteria	s__uncultured_gamma_proteobacterium
OTU3199	d__Metazoa	p__Annelida	c__Polychaeta	o__Terebellida	f__Ampharetidae	g__Ampharete	s__Ampharete_finmarchica
OTU4233	d__Metazoa	p__Cnidaria	c__Hydrozoa	o__Siphonophorae	f__Prayidae	g__Desmophyes	s__Desmophyes_haematogaster
OTU3617	d__Eukaryota	p__norank_Eukaryota	c__norank_Eukaryota	o__norank_Eukaryota	f__norank_Eukaryota	g__norank_Eukaryota	s__uncultured_eukaryote
OTU5692	d__Eukaryota	p__Bacillariophyta	c__Coscinodiscophyceae	o__Rhizosoleniales	f__Rhizosoleniaceae	g__Guinardia	s__Guinardia_flaccida
OTU7031	d__Eukaryota	p__norank_Eukaryota	c__Dinophyceae	o__Peridiniales	f__Peridiniopsidaceae	g__Parvodinium	s__Parvodinium_trawinskii
OTU5505	d__Eukaryota	p__norank_Eukaryota	c__Spirotrichea	o__norank_Spirotrichea	f__Strombidiidae	g__Strombidium	s__Strombidium_paracalkinsi
OTU7051	d__Eukaryota	p__norank_Eukaryota	c__norank_Eukaryota	o__norank_Eukaryota	f__norank_Eukaryota	g__norank_Eukaryota	s__uncultured_eukaryote
OTU4181	d__Eukaryota	p__norank_Eukaryota	c__norank_Eukaryota	o__Thaumatomonadida	f__Thaumatomastigidae	g__Protaspis	s__Protaspis_sp._CC-2009c
OTU4969	d__Metazoa	p__Cnidaria	c__Hydrozoa	o__Siphonophorae	f__Prayidae	g__Desmophyes	s__Desmophyes_haematogaster
OTU4231	d__Metazoa	p__Cnidaria	c__Hydrozoa	o__Siphonophorae	f__Prayidae	g__Desmophyes	s__Desmophyes_haematogaster
OTU5549	d__Eukaryota	p__norank_Eukaryota	c__norank_Eukaryota	o__norank_Eukaryota	f__norank_Eukaryota	g__norank_Eukaryota	s__uncultured_eukaryote
OTU5548	d__Metazoa	p__Arthropoda	c__Hexanauplia	o__Poecilostomatoida	f__Oncaeidae	g__Oncaea	s__Oncaea_venusta
OTU5676	d__Eukaryota	p__norank_Eukaryota	c__norank_Eukaryota	o__norank_Eukaryota	f__norank_Eukaryota	g__norank_Eukaryota	s__uncultured_eukaryote
OTU6408	d__Eukaryota	p__norank_Eukaryota	c__norank_Eukaryota	o__norank_Eukaryota	f__norank_Eukaryota	g__norank_Eukaryota	s__uncultured_eukaryote
OTU7029	d__Eukaryota	p__norank_Eukaryota	c__norank_Eukaryota	o__Textulariida	f__Trochamminidae	g__Trochammina	s__Trochammina_hadai
OTU5151	d__Eukaryota	p__norank_Eukaryota	c__norank_Eukaryota	o__norank_Eukaryota	f__norank_Eukaryota	g__norank_Eukaryota	s__uncultured_eukaryote
OTU5693	d__Eukaryota	p__Apicomplexa	c__Conoidasida	o__Eugregarinorida	f__Uradiophoridae	g__Heliospora	s__Heliospora_cf._longissima
OTU4880	d__Eukaryota	p__norank_Eukaryota	c__norank_Eukaryota	o__norank_Eukaryota	f__norank_Eukaryota	g__norank_Eukaryota	s__uncultured_eukaryote
OTU6156	d__Eukaryota	p__norank_Eukaryota	c__Spirotrichea	o__norank_Spirotrichea	f__Strombidiidae	g__Strombidium	s__Strombidium_caudispina
OTU5937	d__Eukaryota	p__norank_Eukaryota	c__norank_Eukaryota	o__norank_Eukaryota	f__norank_Eukaryota	g__norank_Eukaryota	s__uncultured_eukaryote
OTU6466	d__Eukaryota	p__norank_Eukaryota	c__norank_Eukaryota	o__norank_Eukaryota	f__norank_Eukaryota	g__norank_Eukaryota	s__uncultured_eukaryote
OTU7032	d__Eukaryota	p__norank_Eukaryota	c__norank_Eukaryota	o__norank_Eukaryota	f__norank_Eukaryota	g__norank_Eukaryota	s__uncultured_eukaryote
OTU7034	d__Eukaryota	p__norank_Eukaryota	c__Oligohymenophorea	o__Apostomatida	f__Foettingeriidae	g__Gymnodinioides	s__Gymnodinioides_pitelkae
OTU7036	d__Eukaryota	p__Cryptophyta	c__norank_Cryptophyta	o__Cryptomonadales	f__Cryptomonadaceae	g__Plagioselmis	s__Plagioselmis_prolonga
OTU4555	d__Eukaryota	p__norank_Eukaryota	c__norank_Eukaryota	o__norank_Eukaryota	f__norank_Eukaryota	g__norank_Eukaryota	s__uncultured_stramenopile
OTU5554	d__Eukaryota	p__norank_Eukaryota	c__norank_Eukaryota	o__norank_Eukaryota	f__norank_Eukaryota	g__norank_Eukaryota	s__uncultured_eukaryote
OTU7037	d__Eukaryota	p__norank_Eukaryota	c__Dinophyceae	o__Thoracosphaerales	f__Thoracosphaeraceae	g__Ensiculifera	s__Ensiculifera_imariensis
OTU7048	d__Eukaryota	p__norank_Eukaryota	c__norank_Eukaryota	o__norank_Eukaryota	f__norank_Eukaryota	g__norank_Eukaryota	s__uncultured_eukaryote
OTU4468	d__Eukaryota	p__Bacillariophyta	c__Coscinodiscophyceae	o__Chaetocerotales	f__Chaetocerotaceae	g__Chaetoceros	s__Chaetoceros_sp._UNC1416
OTU7038	d__Eukaryota	p__norank_Eukaryota	c__norank_Eukaryota	o__norank_Eukaryota	f__norank_Eukaryota	g__norank_Eukaryota	s__uncultured_eukaryote
OTU5149	d__Eukaryota	p__norank_Eukaryota	c__Dinophyceae	o__Peridiniales	f__Peridiniopsidaceae	g__Parvodinium	s__Parvodinium_trawinskii
OTU7040	d__Metazoa	p__Annelida	c__Polychaeta	o__Spionida	f__Chaetopteridae	g__Mesochaetopterus	s__Mesochaetopterus_sagittarius
OTU6895	d__Metazoa	p__Arthropoda	c__Hexanauplia	o__Calanoida	f__Temoridae	g__Temora	s__Temora_stylifera
OTU4320	d__Eukaryota	p__norank_Eukaryota	c__norank_Eukaryota	o__Thaumatomonadida	f__Thaumatomastigidae	g__Protaspis	s__Protaspis_sp._CC-2009c
OTU6414	d__Eukaryota	p__Bacillariophyta	c__Coscinodiscophyceae	o__Chaetocerotales	f__Chaetocerotaceae	g__Chaetoceros	s__Chaetoceros_sp._UNC1416
OTU1320	d__Eukaryota	p__norank_Eukaryota	c__norank_Eukaryota	o__norank_Eukaryota	f__norank_Eukaryota	g__norank_Eukaryota	s__uncultured_eukaryote
OTU5716	d__Eukaryota	p__norank_Eukaryota	c__norank_Eukaryota	o__norank_Eukaryota	f__norank_Eukaryota	g__norank_Eukaryota	s__uncultured_eukaryote
OTU4179	d__Eukaryota	p__norank_Eukaryota	c__norank_Eukaryota	o__norank_Eukaryota	f__norank_Eukaryota	g__norank_Eukaryota	s__uncultured_eukaryote
OTU124	d__Eukaryota	p__norank_Eukaryota	c__norank_Eukaryota	o__norank_Eukaryota	f__norank_Eukaryota	g__norank_Eukaryota	s__uncultured_eukaryote
OTU7113	d__Eukaryota	p__norank_Eukaryota	c__norank_Eukaryota	o__norank_Eukaryota	f__norank_Eukaryota	g__norank_Eukaryota	s__uncultured_eukaryote
OTU1300	d__Eukaryota	p__norank_Eukaryota	c__norank_Eukaryota	o__norank_Eukaryota	f__norank_Eukaryota	g__norank_Eukaryota	s__uncultured_stramenopile
OTU2807	d__unclassified	p__unclassified	c__unclassified	o__unclassified	f__unclassified	g__unclassified	s__unclassified
OTU5757	d__Metazoa	p__Arthropoda	c__Hexanauplia	o__Calanoida	f__Temoridae	g__Temora	s__Temora_stylifera
OTU3397	d__Eukaryota	p__Apicomplexa	c__Conoidasida	o__Eugregarinorida	f__Uradiophoridae	g__Heliospora	s__Heliospora_cf._longissima
OTU4879	d__Eukaryota	p__norank_Eukaryota	c__norank_Eukaryota	o__norank_Eukaryota	f__norank_Eukaryota	g__norank_Eukaryota	s__uncultured_eukaryote
OTU5719	d__Eukaryota	p__norank_Eukaryota	c__norank_Eukaryota	o__norank_Eukaryota	f__norank_Eukaryota	g__norank_Eukaryota	s__uncultured_eukaryote
OTU29	d__Fungi	p__Olpidiomycota	c__Olpidiomycetes	o__Olpidiales	f__Olpidiaceae	g__Olpidium	s__Olpidium_brassicae
OTU5651	d__Metazoa	p__Cnidaria	c__Hydrozoa	o__Siphonophorae	f__Prayidae	g__Desmophyes	s__Desmophyes_haematogaster
OTU68	d__Eukaryota	p__norank_Eukaryota	c__norank_Eukaryota	o__norank_Eukaryota	f__norank_Eukaryota	g__norank_Eukaryota	s__uncultured_eukaryote
OTU38	d__Viridiplantae	p__Chlorophyta	c__Trebouxiophyceae	o__norank_Trebouxiophyceae	f__norank_Trebouxiophyceae	g__norank_Trebouxiophyceae	s__Trebouxiophyceae_sp._MBIC10629
OTU5196	d__Eukaryota	p__norank_Eukaryota	c__norank_Eukaryota	o__norank_Eukaryota	f__norank_Eukaryota	g__norank_Eukaryota	s__uncultured_stramenopile
OTU5758	d__Metazoa	p__Arthropoda	c__Hexanauplia	o__Calanoida	f__Temoridae	g__Temora	s__Temora_stylifera
OTU247	d__Eukaryota	p__norank_Eukaryota	c__Pelagophyceae	o__Pelagomonadales	f__norank_Pelagomonadales	g__Pelagomonas	s__Pelagomonas_calceolata
OTU1003	d__Eukaryota	p__norank_Eukaryota	c__Dinophyceae	o__Prorocentrales	f__Prorocentraceae	g__Prorocentrum	s__Prorocentrum_triestinum
OTU5726	d__Eukaryota	p__norank_Eukaryota	c__norank_Eukaryota	o__norank_Eukaryota	f__norank_Eukaryota	g__norank_Eukaryota	s__uncultured_eukaryote
OTU5854	d__Eukaryota	p__norank_Eukaryota	c__norank_Eukaryota	o__Thaumatomonadida	f__Thaumatomastigidae	g__Protaspis	s__Protaspis_sp._CC-2009c
OTU6994	d__Eukaryota	p__norank_Eukaryota	c__norank_Eukaryota	o__Thaumatomonadida	f__Thaumatomastigidae	g__Protaspis	s__Protaspis_sp._CC-2009c
OTU3368	d__unclassified	p__unclassified	c__unclassified	o__unclassified	f__unclassified	g__unclassified	s__unclassified
OTU3483	d__Eukaryota	p__norank_Eukaryota	c__Dinophyceae	o__Gymnodiniales	f__Warnowiaceae	g__Warnowia	s__Warnowia_sp._BSL-2009a
OTU4009	d__Eukaryota	p__norank_Eukaryota	c__Dinophyceae	o__Gymnodiniales	f__Gymnodiniaceae	g__Paragymnodinium	s__Paragymnodinium_shiwhaense
OTU2806	d__Fungi	p__Basidiomycota	c__Agaricomycetes	o__Polyporales	f__Polyporaceae	g__Megasporoporiella	s__Megasporoporiella_cavernulosa
OTU1625	d__Eukaryota	p__norank_Eukaryota	c__norank_Eukaryota	o__norank_Eukaryota	f__norank_Eukaryota	g__norank_Eukaryota	s__uncultured_eukaryote
OTU779	d__Metazoa	p__Arthropoda	c__Hexanauplia	o__Calanoida	f__Paracalanidae	g__Parvocalanus	s__Parvocalanus_crassirostris
OTU4882	d__Eukaryota	p__norank_Eukaryota	c__norank_Eukaryota	o__norank_Eukaryota	f__norank_Eukaryota	g__norank_Eukaryota	s__uncultured_eukaryote
OTU3935	d__Eukaryota	p__norank_Eukaryota	c__norank_Eukaryota	o__norank_Eukaryota	f__norank_Eukaryota	g__norank_Eukaryota	s__uncultured_eukaryote
OTU7028	d__Eukaryota	p__norank_Eukaryota	c__norank_Eukaryota	o__norank_Eukaryota	f__norank_Eukaryota	g__norank_Eukaryota	s__uncultured_eukaryote
OTU6913	d__Metazoa	p__Arthropoda	c__Hexanauplia	o__Calanoida	f__Paracalanidae	g__Parvocalanus	s__Parvocalanus_crassirostris
OTU6657	d__Eukaryota	p__norank_Eukaryota	c__norank_Eukaryota	o__norank_Eukaryota	f__norank_Eukaryota	g__norank_Eukaryota	s__uncultured_eukaryote
OTU953	d__Eukaryota	p__norank_Eukaryota	c__Spirotrichea	o__Choreotrichida	f__Strobilidiidae	g__Pelagostrobilidium	s__Pelagostrobilidium_minutum
OTU1711	d__Eukaryota	p__Bacillariophyta	c__Coscinodiscophyceae	o__Thalassiosirales	f__Thalassiosiraceae	g__Thalassiosira	s__Thalassiosira_aestivalis
OTU3085	d__Eukaryota	p__Bacillariophyta	c__Coscinodiscophyceae	o__Thalassiosirales	f__Thalassiosiraceae	g__Thalassiosira	s__Thalassiosira_sp.
OTU1464	d__Eukaryota	p__norank_Eukaryota	c__norank_Eukaryota	o__norank_Eukaryota	f__norank_Eukaryota	g__norank_Eukaryota	s__uncultured_eukaryote
OTU385	d__Eukaryota	p__norank_Eukaryota	c__norank_Eukaryota	o__norank_Eukaryota	f__norank_Eukaryota	g__norank_Eukaryota	s__uncultured_eukaryote
OTU5729	d__Metazoa	p__Cnidaria	c__Hydrozoa	o__Siphonophorae	f__Prayidae	g__Desmophyes	s__Desmophyes_haematogaster
OTU284	d__Metazoa	p__Annelida	c__Polychaeta	o__Terebellida	f__Ampharetidae	g__Pavelius	s__Pavelius_uschakovi
OTU3658	d__Eukaryota	p__Bacillariophyta	c__Coscinodiscophyceae	o__Thalassiosirales	f__Thalassiosiraceae	g__Thalassiosira	s__Thalassiosira_mala
OTU7046	d__Metazoa	p__Arthropoda	c__Hexanauplia	o__Calanoida	f__Paracalanidae	g__Paracalanus	s__Paracalanus_sp._Roadstead_of_Brest
OTU95	d__Eukaryota	p__Apicomplexa	c__Conoidasida	o__Eugregarinorida	f__Cephaloidophoridae	g__Cephaloidophora	s__Cephaloidophora_cf._communis
OTU50	d__Viridiplantae	p__Chlorophyta	c__Chlorophyceae	o__Sphaeropleales	f__Scenedesmaceae	g__Desmodesmus	s__Desmodesmus_communis
OTU174	d__Fungi	p__Ascomycota	c__Dothideomycetes	o__Dothideales	f__Saccotheciaceae	g__Aureobasidium	s__Aureobasidium_sp.
OTU89	d__Viridiplantae	p__Chlorophyta	c__Chlorophyceae	o__Chlamydomonadales	f__Asteromonadaceae	g__Halochlorella	s__Halochlorella_rubescens
OTU998	d__Viridiplantae	p__Streptophyta	c__norank_Streptophyta	o__Brassicales	f__Brassicaceae	g__Brassica	s__Brassica_napus
OTU83	d__Eukaryota	p__norank_Eukaryota	c__norank_Eukaryota	o__norank_Eukaryota	f__norank_Eukaryota	g__norank_Eukaryota	s__uncultured_eukaryote
OTU151	d__Eukaryota	p__norank_Eukaryota	c__Spirotrichea	o__Urostylida	f__Holostichidae	g__Neourostylopsis	s__Neourostylopsis_orientalis
OTU84	d__Eukaryota	p__norank_Eukaryota	c__Spirotrichea	o__Choreotrichida	f__Strobilidiidae	g__Pelagostrobilidium	s__Pelagostrobilidium_minutum
OTU387	d__Eukaryota	p__norank_Eukaryota	c__Spirotrichea	o__norank_Spirotrichea	f__Tontoniidae	g__Spirotontonia	s__Spirotontonia_taiwanica
OTU393	d__Viridiplantae	p__Chlorophyta	c__Chlorophyceae	o__Sphaeropleales	f__Scenedesmaceae	g__Desmodesmus	s__Desmodesmus_baconii
OTU430	d__Eukaryota	p__norank_Eukaryota	c__Spirotrichea	o__norank_Spirotrichea	f__Strombidiidae	g__Novistrombidium	s__Novistrombidium_sinicum
OTU345	d__Viridiplantae	p__Chlorophyta	c__Chlorophyceae	o__Sphaeropleales	f__Scenedesmaceae	g__Tetradesmus	s__Tetradesmus_incrassatulus
OTU360	d__Eukaryota	p__norank_Eukaryota	c__norank_Eukaryota	o__norank_Eukaryota	f__norank_Eukaryota	g__norank_Eukaryota	s__uncultured_eukaryote
OTU1046	d__Eukaryota	p__norank_Eukaryota	c__norank_Eukaryota	o__norank_Eukaryota	f__norank_Eukaryota	g__norank_Eukaryota	s__uncultured_alveolate
OTU409	d__Viridiplantae	p__Streptophyta	c__norank_Streptophyta	o__Brassicales	f__Brassicaceae	g__Brassica	s__Brassica_napus
OTU180	d__Eukaryota	p__norank_Eukaryota	c__norank_Eukaryota	o__norank_Eukaryota	f__norank_Eukaryota	g__norank_Eukaryota	s__uncultured_eukaryote
OTU521	d__Eukaryota	p__norank_Eukaryota	c__Spirotrichea	o__Stichotrichida	f__Amphisiellidae	g__Amphisiella	s__Amphisiella_milnei
OTU120	d__Eukaryota	p__norank_Eukaryota	c__Eustigmatophyceae	o__norank_Eustigmatophyceae	f__norank_Eustigmatophyceae	g__Vacuoliviride	s__Vacuoliviride_crystalliferum
OTU426	d__Viridiplantae	p__Chlorophyta	c__norank_Chlorophyta	o__norank_Chlorophyta	f__norank_Chlorophyta	g__norank_Chlorophyta	s__uncultured_Chlorophyta
OTU1069	d__Eukaryota	p__norank_Eukaryota	c__Litostomatea	o__Haptorida	f__Didiniidae	g__Cyclotrichium	s__Cyclotrichium_cyclokaryon
OTU318	d__Eukaryota	p__norank_Eukaryota	c__Spirotrichea	o__Choreotrichida	f__Strobilidiidae	g__Pelagostrobilidium	s__Pelagostrobilidium_minutum
OTU1351	d__Fungi	p__Mucoromycota	c__Mucoromycetes	o__Mucorales	f__Rhizopodaceae	g__Rhizopus	s__Rhizopus_oryzae
OTU107	d__Viridiplantae	p__Chlorophyta	c__Chlorophyceae	o__Sphaeropleales	f__Selenastraceae	g__Ankistrodesmus	s__Ankistrodesmus_spiralis
OTU5191	d__Viridiplantae	p__Chlorophyta	c__Chlorophyceae	o__Sphaeropleales	f__Scenedesmaceae	g__norank_Scenedesmaceae	s__Scenedesmaceae_sp._Tow_9/21_P-13w
OTU1805	d__unclassified	p__unclassified	c__unclassified	o__unclassified	f__unclassified	g__unclassified	s__unclassified
OTU3268	d__Eukaryota	p__norank_Eukaryota	c__norank_Eukaryota	o__norank_Eukaryota	f__norank_Eukaryota	g__norank_Eukaryota	s__uncultured_eukaryote
OTU2059	d__Bacteria	p__Planctomycetes	c__Planctomycetia	o__Planctomycetales	f__norank_Planctomycetales	g__norank_Planctomycetales	s__uncultured_planctomycete
OTU959	d__Bacteria	p__Planctomycetes	c__Planctomycetia	o__Planctomycetales	f__norank_Planctomycetales	g__norank_Planctomycetales	s__uncultured_planctomycete
OTU1176	d__Bacteria	p__norank_Bacteria	c__norank_Bacteria	o__norank_Bacteria	f__norank_Bacteria	g__norank_Bacteria	s__bacterium_enrichment_culture_clone_B145(2011)
OTU2685	d__Bacteria	p__Planctomycetes	c__Planctomycetia	o__Planctomycetales	f__norank_Planctomycetales	g__norank_Planctomycetales	s__uncultured_planctomycete
OTU2540	d__Eukaryota	p__norank_Eukaryota	c__Heterolobosea	o__Acrasida	f__Guttulinaceae	g__Guttulinopsis	s__Guttulinopsis_GAS-2018b
OTU1304	d__Bacteria	p__Planctomycetes	c__Planctomycetia	o__Planctomycetales	f__norank_Planctomycetales	g__norank_Planctomycetales	s__uncultured_planctomycete
OTU1806	d__Bacteria	p__norank_Bacteria	c__norank_Bacteria	o__norank_Bacteria	f__norank_Bacteria	g__norank_Bacteria	s__uncultured_bacterium
OTU7081	d__Viridiplantae	p__Chlorophyta	c__Trebouxiophyceae	o__norank_Trebouxiophyceae	f__norank_Trebouxiophyceae	g__norank_Trebouxiophyceae	s__Trebouxiophyceae_sp._MBIC10629
OTU3952	d__Viridiplantae	p__Chlorophyta	c__Chlorophyceae	o__Sphaeropleales	f__Scenedesmaceae	g__Desmodesmus	s__Desmodesmus_armatus
OTU3480	d__Viridiplantae	p__Chlorophyta	c__Trebouxiophyceae	o__norank_Trebouxiophyceae	f__norank_Trebouxiophyceae	g__norank_Trebouxiophyceae	s__Trebouxiophyceae_sp._MBIC10629
OTU7124	d__Eukaryota	p__norank_Eukaryota	c__Litostomatea	o__Haptorida	f__Didiniidae	g__Cyclotrichium	s__Cyclotrichium_cyclokaryon
OTU2433	d__Eukaryota	p__norank_Eukaryota	c__Oligohymenophorea	o__Sessilida	f__Epistylidae	g__Epistylis	s__Epistylis_plicatilis
OTU7122	d__Viridiplantae	p__Chlorophyta	c__Trebouxiophyceae	o__Chlorellales	f__Chlorellaceae	g__Nannochloris	s__Nannochloris_sp._MBIC10091
OTU5642	d__Eukaryota	p__norank_Eukaryota	c__norank_Eukaryota	o__norank_Eukaryota	f__norank_Eukaryota	g__norank_Eukaryota	s__uncultured_eukaryote
OTU6923	d__Viridiplantae	p__Chlorophyta	c__Trebouxiophyceae	o__Chlorellales	f__Chlorellaceae	g__Nannochloris	s__Nannochloris_sp._MBIC10091
OTU3773	d__Eukaryota	p__Bacillariophyta	c__Coscinodiscophyceae	o__Thalassiosirales	f__Stephanodiscaceae	g__Cyclotella	s__Cyclotella_choctawhatcheeana
OTU3484	d__Bacteria	p__Planctomycetes	c__Planctomycetia	o__Planctomycetales	f__Planctomycetaceae	g__Rhodopirellula	s__Rhodopirellula_sp._SM49
OTU7144	d__Viridiplantae	p__Chlorophyta	c__Chlorophyceae	o__Sphaeropleales	f__Scenedesmaceae	g__Desmodesmus	s__Desmodesmus_pannonicus
OTU4845	d__Eukaryota	p__norank_Eukaryota	c__norank_Eukaryota	o__norank_Eukaryota	f__norank_Eukaryota	g__norank_Eukaryota	s__uncultured_eukaryote
OTU2156	d__unclassified	p__unclassified	c__unclassified	o__unclassified	f__unclassified	g__unclassified	s__unclassified
OTU7123	d__Metazoa	p__Chordata	c__Mammalia	o__Primates	f__Hominidae	g__Pan	s__Pan_paniscus
OTU232	d__Eukaryota	p__Apicomplexa	c__Conoidasida	o__Eucoccidiorida	f__Eimeriidae	g__norank_Eimeriidae	s__uncultured_Eimeriidae
OTU4894	d__Eukaryota	p__Apicomplexa	c__Conoidasida	o__Eugregarinorida	f__Cephaloidophoridae	g__Cephaloidophora	s__Cephaloidophora_cf._communis
OTU5806	d__Eukaryota	p__norank_Eukaryota	c__norank_Eukaryota	o__norank_Eukaryota	f__norank_Eukaryota	g__norank_Eukaryota	s__uncultured_eukaryote
OTU5563	d__Eukaryota	p__norank_Eukaryota	c__norank_Eukaryota	o__norank_Eukaryota	f__norank_Eukaryota	g__norank_Eukaryota	s__uncultured_eukaryote
OTU5197	d__Eukaryota	p__norank_Eukaryota	c__norank_Eukaryota	o__norank_Eukaryota	f__norank_Eukaryota	g__norank_Eukaryota	s__uncultured_eukaryote
OTU6031	d__Eukaryota	p__norank_Eukaryota	c__norank_Eukaryota	o__norank_Eukaryota	f__norank_Eukaryota	g__norank_Eukaryota	s__uncultured_eukaryote
OTU7138	d__Metazoa	p__Arthropoda	c__Hexanauplia	o__Calanoida	f__Paracalanidae	g__Bestiolina	s__Bestiolina_similis
OTU811	d__Viridiplantae	p__Chlorophyta	c__Chlorophyceae	o__Sphaeropleales	f__Scenedesmaceae	g__Desmodesmus	s__Desmodesmus_sp._HSJ717
OTU7087	d__Eukaryota	p__Apicomplexa	c__Conoidasida	o__Eugregarinorida	f__Cephaloidophoridae	g__Cephaloidophora	s__Cephaloidophora_cf._communis
OTU4223	d__Eukaryota	p__norank_Eukaryota	c__norank_Eukaryota	o__norank_Eukaryota	f__norank_Eukaryota	g__norank_Eukaryota	s__uncultured_eukaryote
OTU7074	d__Viridiplantae	p__Chlorophyta	c__Trebouxiophyceae	o__norank_Trebouxiophyceae	f__norank_Trebouxiophyceae	g__norank_Trebouxiophyceae	s__Trebouxiophyceae_sp._MBIC10629
OTU6609	d__Eukaryota	p__Apicomplexa	c__Conoidasida	o__Eugregarinorida	f__Cephaloidophoridae	g__Cephaloidophora	s__Cephaloidophora_cf._communis
OTU7131	d__Eukaryota	p__Apicomplexa	c__Conoidasida	o__Eugregarinorida	f__Cephaloidophoridae	g__Cephaloidophora	s__Cephaloidophora_cf._communis
OTU5570	d__Eukaryota	p__norank_Eukaryota	c__norank_Eukaryota	o__norank_Eukaryota	f__norank_Eukaryota	g__norank_Eukaryota	s__uncultured_eukaryote
OTU7076	d__Viridiplantae	p__Chlorophyta	c__Trebouxiophyceae	o__Chlorellales	f__Chlorellaceae	g__Nannochloris	s__Nannochloris_sp._MBIC10091
OTU7137	d__Eukaryota	p__norank_Eukaryota	c__norank_Eukaryota	o__norank_Eukaryota	f__norank_Eukaryota	g__norank_Eukaryota	s__uncultured_eukaryote
OTU7073	d__Eukaryota	p__Bacillariophyta	c__Coscinodiscophyceae	o__Thalassiosirales	f__Stephanodiscaceae	g__Cyclotella	s__Cyclotella_choctawhatcheeana
OTU7100	d__Eukaryota	p__Apicomplexa	c__Conoidasida	o__Eugregarinorida	f__Cephaloidophoridae	g__Cephaloidophora	s__Cephaloidophora_cf._communis
OTU7125	d__Eukaryota	p__norank_Eukaryota	c__norank_Eukaryota	o__norank_Eukaryota	f__norank_Eukaryota	g__norank_Eukaryota	s__uncultured_eukaryote
OTU667	d__Viridiplantae	p__Chlorophyta	c__Chlorophyceae	o__Sphaeropleales	f__Scenedesmaceae	g__Desmodesmus	s__Desmodesmus_costato-granulatus
OTU7126	d__Eukaryota	p__norank_Eukaryota	c__norank_Eukaryota	o__norank_Eukaryota	f__norank_Eukaryota	g__norank_Eukaryota	s__uncultured_eukaryote
OTU5337	d__Eukaryota	p__Apicomplexa	c__Conoidasida	o__Eugregarinorida	f__Cephaloidophoridae	g__Cephaloidophora	s__Cephaloidophora_cf._communis
OTU7129	d__Eukaryota	p__Apicomplexa	c__Conoidasida	o__Eugregarinorida	f__Porosporidae	g__Thiriotia	s__Thiriotia_pugettiae
OTU7293	d__Eukaryota	p__norank_Eukaryota	c__norank_Eukaryota	o__norank_Eukaryota	f__norank_Eukaryota	g__norank_Eukaryota	s__uncultured_eukaryote
OTU5182	d__Eukaryota	p__norank_Eukaryota	c__norank_Eukaryota	o__norank_Eukaryota	f__norank_Eukaryota	g__norank_Eukaryota	s__uncultured_eukaryote
OTU5993	d__Eukaryota	p__norank_Eukaryota	c__norank_Eukaryota	o__norank_Eukaryota	f__norank_Eukaryota	g__norank_Eukaryota	s__uncultured_eukaryote
OTU5641	d__Eukaryota	p__norank_Eukaryota	c__norank_Eukaryota	o__norank_Eukaryota	f__norank_Eukaryota	g__norank_Eukaryota	s__uncultured_eukaryote
OTU7102	d__Eukaryota	p__Apicomplexa	c__Conoidasida	o__Eugregarinorida	f__Cephaloidophoridae	g__Cephaloidophora	s__Cephaloidophora_cf._communis
OTU5603	d__Bacteria	p__norank_Bacteria	c__norank_Bacteria	o__norank_Bacteria	f__norank_Bacteria	g__norank_Bacteria	s__uncultured_bacterium
OTU69	d__Metazoa	p__Annelida	c__Polychaeta	o__Terebellida	f__Terebellidae	g__Lysilla	s__Lysilla_sp._THS-2012
OTU7130	d__Eukaryota	p__norank_Eukaryota	c__Spirotrichea	o__Choreotrichida	f__Strobilidiidae	g__Pelagostrobilidium	s__Pelagostrobilidium_minutum
OTU7161	d__unclassified	p__unclassified	c__unclassified	o__unclassified	f__unclassified	g__unclassified	s__unclassified
OTU4895	d__Eukaryota	p__Bacillariophyta	c__Coscinodiscophyceae	o__Thalassiosirales	f__Stephanodiscaceae	g__Cyclotella	s__Cyclotella_choctawhatcheeana
OTU7117	d__Viridiplantae	p__Chlorophyta	c__Trebouxiophyceae	o__norank_Trebouxiophyceae	f__norank_Trebouxiophyceae	g__norank_Trebouxiophyceae	s__Trebouxiophyceae_sp._MBIC10629
OTU3777	d__Eukaryota	p__norank_Eukaryota	c__Eustigmatophyceae	o__Goniochloridales	f__norank_Goniochloridales	g__Trachydiscus	s__Trachydiscus_sp._LCR-Awa-9-2
OTU4224	d__Eukaryota	p__norank_Eukaryota	c__norank_Eukaryota	o__norank_Eukaryota	f__norank_Eukaryota	g__norank_Eukaryota	s__uncultured_eukaryote
OTU6668	d__Eukaryota	p__norank_Eukaryota	c__norank_Eukaryota	o__norank_Eukaryota	f__norank_Eukaryota	g__norank_Eukaryota	s__uncultured_eukaryote
OTU7120	d__Eukaryota	p__norank_Eukaryota	c__norank_Eukaryota	o__norank_Eukaryota	f__norank_Eukaryota	g__norank_Eukaryota	s__uncultured_eukaryote
OTU587	d__Eukaryota	p__norank_Eukaryota	c__Spirotrichea	o__norank_Spirotrichea	f__Strombidiidae	g__Novistrombidium	s__Novistrombidium_sinicum
OTU61	d__Metazoa	p__Arthropoda	c__Hexanauplia	o__Calanoida	f__Acartiidae	g__Acartia	s__Acartia_bispinosa
OTU6823	d__Eukaryota	p__norank_Eukaryota	c__norank_Eukaryota	o__norank_Eukaryota	f__norank_Eukaryota	g__norank_Eukaryota	s__uncultured_eukaryote
OTU5982	d__Eukaryota	p__norank_Eukaryota	c__norank_Eukaryota	o__norank_Eukaryota	f__norank_Eukaryota	g__norank_Eukaryota	s__uncultured_eukaryote
OTU127	d__Eukaryota	p__Bacillariophyta	c__Coscinodiscophyceae	o__Thalassiosirales	f__Skeletonemataceae	g__Skeletonema	s__Skeletonema_menzelii
OTU363	d__Eukaryota	p__norank_Eukaryota	c__norank_Eukaryota	o__norank_Eukaryota	f__norank_Eukaryota	g__norank_Eukaryota	s__uncultured_eukaryote
OTU146	d__Eukaryota	p__Bacillariophyta	c__Coscinodiscophyceae	o__Chaetocerotales	f__Chaetocerotaceae	g__Chaetoceros	s__Chaetoceros_tenuissimus
OTU841	d__Fungi	p__Chytridiomycota	c__norank_Chytridiomycota	o__norank_Chytridiomycota	f__norank_Chytridiomycota	g__norank_Chytridiomycota	s__uncultured_Chytridiomycota
OTU16	d__Eukaryota	p__Apicomplexa	c__Conoidasida	o__Eucoccidiorida	f__Eimeriidae	g__Eimeria	s__Eimeria_necatrix
OTU560	d__Eukaryota	p__norank_Eukaryota	c__Polycystinea	o__Spumellaria	f__Actinommidae	g__Hexacontium	s__Hexacontium_sp._KE-2014
OTU413	d__Eukaryota	p__norank_Eukaryota	c__Dinophyceae	o__norank_Dinophyceae	f__norank_Dinophyceae	g__norank_Dinophyceae	s__uncultured_dinoflagellate
OTU399	d__Eukaryota	p__Bacillariophyta	c__Coscinodiscophyceae	o__Chaetocerotales	f__Chaetocerotaceae	g__Chaetoceros	s__Chaetoceros_calcitrans
OTU305	d__Eukaryota	p__norank_Eukaryota	c__Spirotrichea	o__Urostylida	f__Pseudokeronopsidae	g__Pseudokeronopsis	s__Pseudokeronopsis_rubra
OTU508	d__Viridiplantae	p__Chlorophyta	c__norank_Chlorophyta	o__Pyramimonadales	f__norank_Pyramimonadales	g__Pyramimonas	s__Pyramimonas_sp._Tni4Py3
OTU160	d__Viridiplantae	p__Chlorophyta	c__Chlorodendrophyceae	o__Chlorodendrales	f__Chlorodendraceae	g__Tetraselmis	s__Tetraselmis_sp._RCC500
OTU109	d__Metazoa	p__Annelida	c__Polychaeta	o__Xenopneusta	f__Urechidae	g__Urechis	s__Urechis_caupo
OTU876	d__Eukaryota	p__Apicomplexa	c__Conoidasida	o__Archigregarinorida	f__Selenidiidae	g__Selenidium	s__Selenidium_pygospionis
OTU591	d__Eukaryota	p__norank_Eukaryota	c__Spirotrichea	o__Tintinnida	f__norank_Tintinnida	g__norank_Tintinnida	s__uncultured_Tintinnida
OTU4575	d__Eukaryota	p__norank_Eukaryota	c__norank_Eukaryota	o__norank_Eukaryota	f__norank_Eukaryota	g__norank_Eukaryota	s__uncultured_eukaryote
OTU100	d__Eukaryota	p__norank_Eukaryota	c__norank_Eukaryota	o__norank_Eukaryota	f__norank_Eukaryota	g__norank_Eukaryota	s__uncultured_eukaryote
OTU278	d__Eukaryota	p__norank_Eukaryota	c__Dinophyceae	o__Gonyaulacales	f__Gonyaulacaceae	g__Adenoides	s__Adenoides_eludens
OTU1152	d__Viridiplantae	p__Chlorophyta	c__Mamiellophyceae	o__Mamiellales	f__Mamiellaceae	g__Mantoniella	s__Mantoniella_squamata
OTU1297	d__Eukaryota	p__norank_Eukaryota	c__Dinophyceae	o__Syndiniales	f__Amoebophryaceae	g__Amoebophrya	s__Amoebophrya_sp.
OTU237	d__Eukaryota	p__norank_Eukaryota	c__norank_Eukaryota	o__norank_Eukaryota	f__norank_Eukaryota	g__norank_Eukaryota	s__uncultured_eukaryote
OTU188	d__Eukaryota	p__norank_Eukaryota	c__norank_Eukaryota	o__norank_Eukaryota	f__norank_Eukaryota	g__norank_Eukaryota	s__uncultured_eukaryote
OTU1378	d__Eukaryota	p__norank_Eukaryota	c__norank_Eukaryota	o__norank_Eukaryota	f__norank_Eukaryota	g__norank_Eukaryota	s__uncultured_eukaryote
OTU466	d__Eukaryota	p__norank_Eukaryota	c__norank_Eukaryota	o__norank_Eukaryota	f__norank_Eukaryota	g__norank_Eukaryota	s__uncultured_eukaryote
OTU1397	d__Eukaryota	p__norank_Eukaryota	c__Dinophyceae	o__Peridiniales	f__Peridiniopsidaceae	g__Parvodinium	s__Parvodinium_trawinskii
OTU573	d__Eukaryota	p__norank_Eukaryota	c__Litostomatea	o__Cyclotrichida	f__Mesodiniidae	g__Mesodinium	s__Mesodinium_sp.
OTU352	d__Eukaryota	p__norank_Eukaryota	c__norank_Eukaryota	o__norank_Eukaryota	f__norank_Eukaryota	g__norank_Eukaryota	s__uncultured_eukaryote
OTU1103	d__Eukaryota	p__norank_Eukaryota	c__Spirotrichea	o__norank_Spirotrichea	f__Strombidiidae	g__Strombidium	s__Strombidium_purpureum
OTU135	d__Metazoa	p__Chaetognatha	c__Sagittoidea	o__Aphragmophora	f__Sagittidae	g__Aidanosagitta	s__Aidanosagitta_neglecta
OTU7092	d__Metazoa	p__Chordata	c__Mammalia	o__Primates	f__Hominidae	g__Gorilla	s__Gorilla_gorilla
OTU310	d__Eukaryota	p__norank_Eukaryota	c__Dinophyceae	o__norank_Dinophyceae	f__norank_Dinophyceae	g__norank_Dinophyceae	s__uncultured_dinoflagellate
OTU356	d__Eukaryota	p__norank_Eukaryota	c__norank_Eukaryota	o__norank_Eukaryota	f__norank_Eukaryota	g__norank_Eukaryota	s__uncultured_eukaryote
OTU337	d__Eukaryota	p__norank_Eukaryota	c__Spirotrichea	o__Tintinnida	f__Codonellidae	g__Tintinnopsis	s__Tintinnopsis_tocantinensis
OTU1034	d__Eukaryota	p__norank_Eukaryota	c__Spirotrichea	o__Urostylida	f__Holostichidae	g__Anteholosticha	s__Anteholosticha_pseudomonilata
OTU5566	d__Eukaryota	p__norank_Eukaryota	c__norank_Eukaryota	o__norank_Eukaryota	f__norank_Eukaryota	g__norank_Eukaryota	s__uncultured_eukaryote
OTU303	d__Eukaryota	p__Bacillariophyta	c__Bacillariophyceae	o__Bacillariales	f__Bacillariaceae	g__Psammodictyon	s__Psammodictyon_constrictum
OTU704	d__Eukaryota	p__Cryptophyta	c__norank_Cryptophyta	o__Pyrenomonadales	f__Geminigeraceae	g__Geminigera	s__Geminigera_cryophila
OTU733	d__Eukaryota	p__norank_Eukaryota	c__norank_Eukaryota	o__norank_Eukaryota	f__norank_Eukaryota	g__norank_Eukaryota	s__uncultured_Cercozoa
OTU1419	d__Eukaryota	p__norank_Eukaryota	c__norank_Eukaryota	o__norank_Eukaryota	f__norank_Eukaryota	g__norank_Eukaryota	s__uncultured_eukaryote
OTU1252	d__Eukaryota	p__norank_Eukaryota	c__Dinophyceae	o__Syndiniales	f__Amoebophryaceae	g__Amoebophrya	s__Amoebophrya_sp.
OTU820	d__Eukaryota	p__norank_Eukaryota	c__norank_Eukaryota	o__norank_Eukaryota	f__norank_Eukaryota	g__norank_Eukaryota	s__uncultured_eukaryote
OTU1196	d__Eukaryota	p__norank_Eukaryota	c__norank_Eukaryota	o__norank_Eukaryota	f__norank_Eukaryota	g__norank_Eukaryota	s__uncultured_eukaryote
OTU132	d__Eukaryota	p__norank_Eukaryota	c__Haptophyceae	o__Prymnesiales	f__Chrysochromulinaceae	g__Chrysochromulina	s__Chrysochromulina_sp._NIES-1333
OTU4892	d__Eukaryota	p__norank_Eukaryota	c__norank_Eukaryota	o__norank_Eukaryota	f__norank_Eukaryota	g__norank_Eukaryota	s__uncultured_alveolate
OTU1041	d__Eukaryota	p__norank_Eukaryota	c__Dinophyceae	o__Syndiniales	f__Syndiniaceae	g__Syndinium	s__Syndinium_turbo
OTU865	d__Eukaryota	p__norank_Eukaryota	c__norank_Eukaryota	o__norank_Eukaryota	f__norank_Eukaryota	g__norank_Eukaryota	s__uncultured_eukaryote
OTU110	d__Eukaryota	p__norank_Eukaryota	c__Thecofilosea	o__norank_Thecofilosea	f__Ebriidae	g__Ebria	s__Ebria_tripartita
OTU1303	d__Eukaryota	p__norank_Eukaryota	c__norank_Eukaryota	o__norank_Eukaryota	f__norank_Eukaryota	g__norank_Eukaryota	s__uncultured_marine_eukaryote
OTU3823	d__Eukaryota	p__norank_Eukaryota	c__norank_Eukaryota	o__norank_Eukaryota	f__norank_Eukaryota	g__norank_Eukaryota	s__uncultured_eukaryote
OTU1101	d__Eukaryota	p__norank_Eukaryota	c__Dinophyceae	o__Gymnodiniales	f__Gymnodiniaceae	g__Paragymnodinium	s__Paragymnodinium_shiwhaense
OTU574	d__Eukaryota	p__Cryptophyta	c__norank_Cryptophyta	o__Pyrenomonadales	f__Geminigeraceae	g__Geminigera	s__Geminigera_cryophila
OTU82	d__Metazoa	p__Arthropoda	c__Hexanauplia	o__Calanoida	f__Scolecitrichidae	g__Scolecithricella	s__Scolecithricella_longispinosa
OTU1626	d__Eukaryota	p__norank_Eukaryota	c__Dinophyceae	o__Syndiniales	f__Amoebophryaceae	g__Amoebophrya	s__Amoebophrya_sp.
OTU325	d__Eukaryota	p__norank_Eukaryota	c__Labyrinthulomycetes	o__norank_Labyrinthulomycetes	f__Thraustochytriaceae	g__Thraustochytrium	s__Thraustochytrium_sp.
OTU856	d__Eukaryota	p__norank_Eukaryota	c__norank_Eukaryota	o__norank_Eukaryota	f__norank_Eukaryota	g__norank_Eukaryota	s__uncultured_stramenopile
OTU56	d__Eukaryota	p__norank_Eukaryota	c__norank_Eukaryota	o__norank_Eukaryota	f__norank_Eukaryota	g__norank_Eukaryota	s__uncultured_eukaryote
OTU796	d__Eukaryota	p__norank_Eukaryota	c__norank_Eukaryota	o__norank_Eukaryota	f__norank_Eukaryota	g__norank_Eukaryota	s__uncultured_eukaryote
OTU709	d__Eukaryota	p__norank_Eukaryota	c__norank_Eukaryota	o__norank_Eukaryota	f__norank_Eukaryota	g__norank_Eukaryota	s__uncultured_eukaryote
OTU1680	d__Eukaryota	p__Apicomplexa	c__Conoidasida	o__Archigregarinorida	f__Selenidiidae	g__Selenidium	s__Selenidium_pygospionis
OTU1481	d__Eukaryota	p__norank_Eukaryota	c__Spirotrichea	o__Choreotrichida	f__Strombidinopsidae	g__Strombidinopsis	s__Strombidinopsis_sp.
OTU695	d__Fungi	p__Ascomycota	c__Saccharomycetes	o__Saccharomycetales	f__norank_Saccharomycetales	g__Candida	s__Candida_sake
OTU1557	d__Eukaryota	p__norank_Eukaryota	c__norank_Eukaryota	o__norank_Eukaryota	f__norank_Eukaryota	g__norank_Eukaryota	s__uncultured_eukaryote
OTU1407	d__Eukaryota	p__norank_Eukaryota	c__norank_Eukaryota	o__norank_Eukaryota	f__norank_Eukaryota	g__norank_Eukaryota	s__uncultured_eukaryote
OTU242	d__Eukaryota	p__norank_Eukaryota	c__norank_Eukaryota	o__norank_Eukaryota	f__norank_Eukaryota	g__norank_Eukaryota	s__uncultured_marine_picoeukaryote
OTU190	d__Eukaryota	p__norank_Eukaryota	c__Labyrinthulomycetes	o__norank_Labyrinthulomycetes	f__norank_Labyrinthulomycetes	g__norank_Labyrinthulomycetes	s__uncultured_labyrinthulid
OTU4887	d__Eukaryota	p__norank_Eukaryota	c__Eustigmatophyceae	o__Goniochloridales	f__norank_Goniochloridales	g__Goniochloris	s__Goniochloris_sculpta
OTU1667	d__Eukaryota	p__norank_Eukaryota	c__Labyrinthulomycetes	o__norank_Labyrinthulomycetes	f__Thraustochytriaceae	g__Thraustochytrium	s__Thraustochytrium_multirudimentale
OTU322	d__Metazoa	p__Nemertea	c__Pilidiophora	o__Heteronemertea	f__Lineidae	g__Micrura	s__Micrura_ignea
OTU1004	d__Eukaryota	p__norank_Eukaryota	c__norank_Eukaryota	o__norank_Eukaryota	f__norank_Eukaryota	g__norank_Eukaryota	s__uncultured_eukaryote
OTU234	d__unclassified	p__unclassified	c__unclassified	o__unclassified	f__unclassified	g__unclassified	s__unclassified
OTU951	d__Eukaryota	p__Cryptophyta	c__norank_Cryptophyta	o__Pyrenomonadales	f__Geminigeraceae	g__Teleaulax	s__Teleaulax_amphioxeia
OTU1475	d__Eukaryota	p__norank_Eukaryota	c__norank_Eukaryota	o__norank_Eukaryota	f__norank_Eukaryota	g__norank_Eukaryota	s__uncultured_eukaryote
OTU139	d__Viridiplantae	p__Chlorophyta	c__Chloropicophyceae	o__Chloropicales	f__Chloropicaceae	g__Chloropicon	s__Chloropicon_roscoffensis
OTU1325	d__Eukaryota	p__norank_Eukaryota	c__Spirotrichea	o__norank_Spirotrichea	f__Strombidiidae	g__Strombidium	s__Strombidium_sp._JG-2011a
OTU2449	d__Eukaryota	p__norank_Eukaryota	c__norank_Eukaryota	o__norank_Eukaryota	f__norank_Eukaryota	g__Pirsonia	s__Pirsonia_guinardiae
OTU1601	d__Eukaryota	p__norank_Eukaryota	c__Dinophyceae	o__Syndiniales	f__Amoebophryaceae	g__Amoebophrya	s__Amoebophrya_sp.
OTU669	d__Eukaryota	p__norank_Eukaryota	c__Litostomatea	o__Cyclotrichida	f__Mesodiniidae	g__norank_Mesodiniidae	s__uncultured_Mesodinium_sp.
OTU913	d__Eukaryota	p__norank_Eukaryota	c__norank_Eukaryota	o__norank_Eukaryota	f__norank_Eukaryota	g__norank_Eukaryota	s__uncultured_eukaryote
OTU1322	d__Eukaryota	p__norank_Eukaryota	c__Dinophyceae	o__norank_Dinophyceae	f__norank_Dinophyceae	g__norank_Dinophyceae	s__uncultured_dinoflagellate
OTU339	d__unclassified	p__unclassified	c__unclassified	o__unclassified	f__unclassified	g__unclassified	s__unclassified
OTU259	d__Eukaryota	p__Apicomplexa	c__Conoidasida	o__Eugregarinorida	f__Cephaloidophoridae	g__Cephaloidophora	s__Cephaloidophora_cf._communis
OTU1289	d__Eukaryota	p__norank_Eukaryota	c__norank_Eukaryota	o__norank_Eukaryota	f__norank_Eukaryota	g__norank_Eukaryota	s__uncultured_eukaryote
OTU2586	d__Eukaryota	p__norank_Eukaryota	c__norank_Eukaryota	o__norank_Eukaryota	f__norank_Eukaryota	g__norank_Eukaryota	s__uncultured_eukaryote
OTU1345	d__Eukaryota	p__norank_Eukaryota	c__Dinophyceae	o__Gonyaulacales	f__Gonyaulacaceae	g__Alexandrium	s__Alexandrium_affine
OTU197	d__Eukaryota	p__norank_Eukaryota	c__norank_Eukaryota	o__Euglyphida	f__Euglyphidae	g__norank_Euglyphidae	s__uncultured_Euglyphidae_sp.
OTU697	d__Eukaryota	p__norank_Eukaryota	c__Labyrinthulomycetes	o__norank_Labyrinthulomycetes	f__Thraustochytriaceae	g__Aplanochytrium	s__Aplanochytrium_stocchinoi
OTU331	d__Metazoa	p__Chordata	c__Mammalia	o__Primates	f__Hominidae	g__Homo	s__Homo_sapiens
OTU1128	d__Eukaryota	p__norank_Eukaryota	c__Labyrinthulomycetes	o__norank_Labyrinthulomycetes	f__Thraustochytriaceae	g__Botryochytrium	s__Botryochytrium_sp.
OTU2229	d__Eukaryota	p__norank_Eukaryota	c__norank_Eukaryota	o__norank_Eukaryota	f__norank_Eukaryota	g__norank_Eukaryota	s__uncultured_eukaryote
OTU5800	d__Eukaryota	p__Bacillariophyta	c__Coscinodiscophyceae	o__Thalassiosirales	f__Thalassiosiraceae	g__Minidiscus	s__Minidiscus_trioculatus
OTU1023	d__Eukaryota	p__norank_Eukaryota	c__norank_Eukaryota	o__norank_Eukaryota	f__norank_Eukaryota	g__norank_Eukaryota	s__uncultured_eukaryote
OTU5483	d__Eukaryota	p__norank_Eukaryota	c__norank_Eukaryota	o__norank_Eukaryota	f__norank_Eukaryota	g__norank_Eukaryota	s__uncultured_eukaryote
OTU292	d__Eukaryota	p__norank_Eukaryota	c__norank_Eukaryota	o__norank_Eukaryota	f__norank_Eukaryota	g__norank_Eukaryota	s__uncultured_eukaryote
OTU469	d__Eukaryota	p__norank_Eukaryota	c__norank_Eukaryota	o__norank_Eukaryota	f__norank_Eukaryota	g__norank_Eukaryota	s__uncultured_eukaryote
OTU746	d__Archaea	p__Euryarchaeota	c__norank_Euryarchaeota	o__norank_Euryarchaeota	f__norank_Euryarchaeota	g__norank_Euryarchaeota	s__uncultured_marine_group_II_euryarchaeote
OTU774	d__Eukaryota	p__Cryptophyta	c__norank_Cryptophyta	o__norank_Cryptophyta	f__norank_Cryptophyta	g__norank_Cryptophyta	s__uncultured_Cryptophyta
OTU2153	d__Eukaryota	p__norank_Eukaryota	c__Thecofilosea	o__norank_Thecofilosea	f__norank_Thecofilosea	g__norank_Thecofilosea	s__Mataza_hastifera
OTU2256	d__Eukaryota	p__norank_Eukaryota	c__norank_Eukaryota	o__Longamoebia	f__Acanthamoebidae	g__Acanthamoeba	s__Acanthamoeba_sp.
OTU351	d__Metazoa	p__Chordata	c__Mammalia	o__Primates	f__Hominidae	g__Homo	s__Homo_sapiens
OTU2128	d__Eukaryota	p__norank_Eukaryota	c__norank_Eukaryota	o__norank_Eukaryota	f__norank_Eukaryota	g__norank_Eukaryota	s__uncultured_stramenopile
OTU503	d__Eukaryota	p__norank_Eukaryota	c__norank_Eukaryota	o__norank_Eukaryota	f__norank_Eukaryota	g__norank_Eukaryota	s__uncultured_eukaryote
OTU7095	d__Metazoa	p__Arthropoda	c__Hexanauplia	o__Calanoida	f__Paracalanidae	g__Parvocalanus	s__Parvocalanus_crassirostris
OTU844	d__Eukaryota	p__norank_Eukaryota	c__Dinophyceae	o__Suessiales	f__Suessiaceae	g__Yihiella	s__Yihiella_yeosuensis
OTU2230	d__Eukaryota	p__norank_Eukaryota	c__norank_Eukaryota	o__norank_Eukaryota	f__norank_Eukaryota	g__norank_Eukaryota	s__uncultured_eukaryote
OTU2040	d__Archaea	p__norank_Archaea	c__norank_Archaea	o__norank_Archaea	f__norank_Archaea	g__norank_Archaea	s__uncultured_archaeon
OTU1668	d__Eukaryota	p__norank_Eukaryota	c__norank_Eukaryota	o__norank_Eukaryota	f__norank_Eukaryota	g__norank_Eukaryota	s__uncultured_eukaryote
OTU153	d__Eukaryota	p__norank_Eukaryota	c__Dinophyceae	o__norank_Dinophyceae	f__norank_Dinophyceae	g__norank_Dinophyceae	s__uncultured_dinoflagellate
OTU1490	d__Eukaryota	p__norank_Eukaryota	c__Dinophyceae	o__Peridiniales	f__Kryptoperidiniaceae	g__Blixaea	s__Blixaea_quinquecornis
OTU4183	d__Eukaryota	p__Bacillariophyta	c__Bacillariophyceae	o__Naviculales	f__Plagiotropidaceae	g__Plagiolemma	s__Plagiolemma_sp._NC-2018a
OTU2940	d__Eukaryota	p__norank_Eukaryota	c__Dinophyceae	o__Gonyaulacales	f__Gonyaulacaceae	g__Adenoides	s__Adenoides_eludens
OTU3021	d__Bacteria	p__Proteobacteria	c__Alphaproteobacteria	o__Rhodobacterales	f__Rhodobacteraceae	g__Roseobacter	s__Roseobacter_ponti
OTU98	d__Eukaryota	p__norank_Eukaryota	c__Dinophyceae	o__Syndiniales	f__Amoebophryaceae	g__Amoebophrya	s__Amoebophrya_sp.
OTU2735	d__Viridiplantae	p__Chlorophyta	c__Ulvophyceae	o__norank_Ulvophyceae	f__norank_Ulvophyceae	g__Oltmannsiellopsis	s__Oltmannsiellopsis_sp._CCMP1240
OTU582	d__Eukaryota	p__norank_Eukaryota	c__Haptophyceae	o__norank_Haptophyceae	f__norank_Haptophyceae	g__norank_Haptophyceae	s__Haptophyta_environmental_samples
OTU1291	d__Eukaryota	p__norank_Eukaryota	c__norank_Eukaryota	o__norank_Eukaryota	f__norank_Eukaryota	g__norank_Eukaryota	s__uncultured_marine_eukaryote
OTU3266	d__Eukaryota	p__norank_Eukaryota	c__norank_Eukaryota	o__norank_Eukaryota	f__norank_Eukaryota	g__norank_Eukaryota	s__uncultured_eukaryote
OTU3619	d__unclassified	p__unclassified	c__unclassified	o__unclassified	f__unclassified	g__unclassified	s__unclassified
OTU3281	d__Eukaryota	p__Cryptophyta	c__norank_Cryptophyta	o__Cryptomonadales	f__Goniomonadaceae	g__Goniomonas	s__Goniomonas_sp._ATCC_50108
OTU1102	d__Eukaryota	p__norank_Eukaryota	c__norank_Eukaryota	o__norank_Eukaryota	f__norank_Eukaryota	g__norank_Eukaryota	s__uncultured_eukaryote
OTU7098	d__Eukaryota	p__norank_Eukaryota	c__norank_Eukaryota	o__norank_Eukaryota	f__norank_Eukaryota	g__norank_Eukaryota	s__uncultured_eukaryote
OTU1607	d__Bacteria	p__Proteobacteria	c__Gammaproteobacteria	o__norank_Gammaproteobacteria	f__norank_Gammaproteobacteria	g__norank_Gammaproteobacteria	s__uncultured_gamma_proteobacterium
OTU343	d__Archaea	p__Thaumarchaeota	c__norank_Thaumarchaeota	o__Nitrosopumilales	f__Nitrosopumilaceae	g__Nitrosopumilus	s__Candidatus_Nitrosopumilus_piranensis
OTU4753	d__Eukaryota	p__norank_Eukaryota	c__norank_Eukaryota	o__norank_Eukaryota	f__norank_Eukaryota	g__norank_Eukaryota	s__uncultured_marine_eukaryote
OTU2585	d__unclassified	p__unclassified	c__unclassified	o__unclassified	f__unclassified	g__unclassified	s__unclassified
OTU1237	d__Eukaryota	p__norank_Eukaryota	c__norank_Eukaryota	o__norank_Eukaryota	f__norank_Eukaryota	g__norank_Eukaryota	s__uncultured_eukaryote
OTU7086	d__Eukaryota	p__norank_Eukaryota	c__Polycystinea	o__Spumellaria	f__Actinommidae	g__Hexacontium	s__Hexacontium_sp._KE-2014
OTU3481	d__Metazoa	p__Arthropoda	c__Hexanauplia	o__Calanoida	f__Centropagidae	g__Centropages	s__Centropages_typicus
OTU4888	d__Eukaryota	p__norank_Eukaryota	c__Dinophyceae	o__Syndiniales	f__Amoebophryaceae	g__Amoebophrya	s__Amoebophrya_sp.
OTU7094	d__Eukaryota	p__norank_Eukaryota	c__Litostomatea	o__Cyclotrichida	f__Mesodiniidae	g__Mesodinium	s__Mesodinium_rubrum
OTU5696	d__Eukaryota	p__norank_Eukaryota	c__norank_Eukaryota	o__norank_Eukaryota	f__norank_Eukaryota	g__norank_Eukaryota	s__uncultured_eukaryote
OTU4184	d__Eukaryota	p__norank_Eukaryota	c__norank_Eukaryota	o__norank_Eukaryota	f__norank_Eukaryota	g__norank_Eukaryota	s__uncultured_marine_eukaryote
OTU2723	d__Eukaryota	p__norank_Eukaryota	c__norank_Eukaryota	o__norank_Eukaryota	f__norank_Eukaryota	g__norank_Eukaryota	s__uncultured_marine_eukaryote
OTU7090	d__unclassified	p__unclassified	c__unclassified	o__unclassified	f__unclassified	g__unclassified	s__unclassified
OTU5568	d__Eukaryota	p__norank_Eukaryota	c__norank_Eukaryota	o__norank_Eukaryota	f__norank_Eukaryota	g__norank_Eukaryota	s__uncultured_marine_eukaryote
OTU7063	d__Eukaryota	p__norank_Eukaryota	c__norank_Eukaryota	o__norank_Eukaryota	f__norank_Eukaryota	g__norank_Eukaryota	s__uncultured_eukaryote
OTU3618	d__Bacteria	p__norank_Bacteria	c__norank_Bacteria	o__norank_Bacteria	f__norank_Bacteria	g__norank_Bacteria	s__uncultured_bacterium
OTU6464	d__Eukaryota	p__norank_Eukaryota	c__norank_Eukaryota	o__norank_Eukaryota	f__norank_Eukaryota	g__norank_Eukaryota	s__uncultured_marine_eukaryote
OTU6458	d__Eukaryota	p__norank_Eukaryota	c__norank_Eukaryota	o__norank_Eukaryota	f__norank_Eukaryota	g__norank_Eukaryota	s__uncultured_eukaryote
OTU5690	d__unclassified	p__unclassified	c__unclassified	o__unclassified	f__unclassified	g__unclassified	s__unclassified
OTU3901	d__Eukaryota	p__norank_Eukaryota	c__norank_Eukaryota	o__norank_Eukaryota	f__norank_Eukaryota	g__norank_Eukaryota	s__uncultured_marine_eukaryote
OTU6567	d__Eukaryota	p__norank_Eukaryota	c__norank_Eukaryota	o__norank_Eukaryota	f__norank_Eukaryota	g__norank_Eukaryota	s__uncultured_marine_eukaryote
OTU7093	d__Fungi	p__Ascomycota	c__Sordariomycetes	o__Xylariales	f__Diatrypaceae	g__Diatrypella	s__Diatrypella_sp.
OTU7096	d__Archaea	p__Candidatus_Woesearchaeota	c__norank_Candidatus_Woesearchaeota	o__norank_Candidatus_Woesearchaeota	f__norank_Candidatus_Woesearchaeota	g__norank_Candidatus_Woesearchaeota	s__Candidatus_Woesearchaeota_archaeon
OTU2854	d__Eukaryota	p__Bacillariophyta	c__Coscinodiscophyceae	o__Thalassiosirales	f__Thalassiosiraceae	g__Thalassiosira	s__Thalassiosira_punctigera
OTU2033	d__Bacteria	p__Planctomycetes	c__Planctomycetia	o__Planctomycetales	f__Planctomycetaceae	g__Rhodopirellula	s__Rhodopirellula_sp._SM49
OTU1655	d__Eukaryota	p__norank_Eukaryota	c__norank_Eukaryota	o__norank_Eukaryota	f__norank_Eukaryota	g__norank_Eukaryota	s__uncultured_eukaryote
OTU1044	d__Eukaryota	p__norank_Eukaryota	c__Dinophyceae	o__Gymnodiniales	f__Kareniaceae	g__Karlodinium	s__Karlodinium_veneficum
OTU5840	d__Eukaryota	p__Bacillariophyta	c__Bacillariophyceae	o__Bacillariales	f__Bacillariaceae	g__Tryblionella	s__Tryblionella_apiculata
OTU7097	d__unclassified	p__unclassified	c__unclassified	o__unclassified	f__unclassified	g__unclassified	s__unclassified
OTU7099	d__Eukaryota	p__norank_Eukaryota	c__Dinophyceae	o__Syndiniales	f__norank_Syndiniales	g__norank_Syndiniales	s__uncultured_Syndiniales
OTU6325	d__Eukaryota	p__norank_Eukaryota	c__Labyrinthulomycetes	o__norank_Labyrinthulomycetes	f__Thraustochytriaceae	g__Aplanochytrium	s__Aplanochytrium_kerguelense
OTU4472	d__Eukaryota	p__norank_Eukaryota	c__Litostomatea	o__Cyclotrichida	f__Mesodiniidae	g__Mesodinium	s__Mesodinium_sp.
OTU4862	d__Eukaryota	p__Bacillariophyta	c__Bacillariophyceae	o__Bacillariales	f__Bacillariaceae	g__Pseudo-nitzschia	s__Pseudo-nitzschia_multistriata
OTU7004	d__Eukaryota	p__Bacillariophyta	c__Mediophyceae	o__Cymatosirales	f__Cymatosiraceae	g__Minutocellus	s__Minutocellus_polymorphus
OTU641	d__Eukaryota	p__norank_Eukaryota	c__norank_Eukaryota	o__norank_Eukaryota	f__norank_Eukaryota	g__norank_Eukaryota	s__uncultured_stramenopile
OTU5691	d__Eukaryota	p__Apicomplexa	c__Conoidasida	o__Eugregarinorida	f__Uradiophoridae	g__Heliospora	s__Heliospora_cf._longissima
OTU6358	d__Metazoa	p__Chordata	c__Aves	o__Passeriformes	f__Hirundinidae	g__Hirundo	s__Hirundo_nigrita
OTU2848	d__Viridiplantae	p__Streptophyta	c__Liliopsida	o__Liliales	f__Melanthiaceae	g__Paris	s__Paris_marmorata
OTU7105	d__Eukaryota	p__norank_Eukaryota	c__norank_Eukaryota	o__norank_Eukaryota	f__norank_Eukaryota	g__norank_Eukaryota	s__uncultured_eukaryote
OTU7078	d__Eukaryota	p__Bacillariophyta	c__Coscinodiscophyceae	o__Thalassiosirales	f__Stephanodiscaceae	g__Cyclotella	s__Cyclotella_choctawhatcheeana
OTU7003	d__Eukaryota	p__Bacillariophyta	c__Mediophyceae	o__Cymatosirales	f__Cymatosiraceae	g__Minutocellus	s__uncultured_Minutocellus
OTU6599	d__Eukaryota	p__Apicomplexa	c__Conoidasida	o__Eugregarinorida	f__Porosporidae	g__Thiriotia	s__Thiriotia_pugettiae
OTU6607	d__Eukaryota	p__norank_Eukaryota	c__norank_Eukaryota	o__norank_Eukaryota	f__norank_Eukaryota	g__norank_Eukaryota	s__uncultured_eukaryote
OTU5183	d__Eukaryota	p__norank_Eukaryota	c__norank_Eukaryota	o__norank_Eukaryota	f__norank_Eukaryota	g__norank_Eukaryota	s__uncultured_eukaryote
OTU5717	d__Viridiplantae	p__Chlorophyta	c__norank_Chlorophyta	o__norank_Chlorophyta	f__norank_Chlorophyta	g__norank_Chlorophyta	s__uncultured_prasinophyte
OTU6601	d__Eukaryota	p__norank_Eukaryota	c__norank_Eukaryota	o__norank_Eukaryota	f__norank_Eukaryota	g__norank_Eukaryota	s__uncultured_marine_eukaryote
OTU1308	d__Eukaryota	p__norank_Eukaryota	c__norank_Eukaryota	o__norank_Eukaryota	f__norank_Eukaryota	g__norank_Eukaryota	s__uncultured_eukaryote
OTU7015	d__Eukaryota	p__Apicomplexa	c__Conoidasida	o__Eugregarinorida	f__Cephaloidophoridae	g__Cephaloidophora	s__Cephaloidophora_cf._communis
OTU6341	d__Metazoa	p__Chordata	c__Aves	o__Apodiformes	f__Trochilidae	g__Calypte	s__Calypte_anna
OTU6603	d__Eukaryota	p__norank_Eukaryota	c__norank_Eukaryota	o__norank_Eukaryota	f__norank_Eukaryota	g__norank_Eukaryota	s__uncultured_marine_eukaryote
OTU6767	d__Eukaryota	p__Apicomplexa	c__Conoidasida	o__Eugregarinorida	f__Cephaloidophoridae	g__Cephaloidophora	s__Cephaloidophora_cf._communis
OTU1075	d__Eukaryota	p__norank_Eukaryota	c__norank_Eukaryota	o__norank_Eukaryota	f__norank_Eukaryota	g__norank_Eukaryota	s__uncultured_eukaryote
OTU2169	d__Eukaryota	p__norank_Eukaryota	c__norank_Eukaryota	o__norank_Eukaryota	f__norank_Eukaryota	g__norank_Eukaryota	s__uncultured_eukaryote
OTU676	d__Eukaryota	p__norank_Eukaryota	c__Dinophyceae	o__Syndiniales	f__Amoebophryaceae	g__Amoebophrya	s__Amoebophrya_sp.
OTU6295	d__Eukaryota	p__norank_Eukaryota	c__norank_Eukaryota	o__norank_Eukaryota	f__norank_Eukaryota	g__norank_Eukaryota	s__uncultured_eukaryote
OTU4671	d__Metazoa	p__Chordata	c__Aves	o__Passeriformes	f__Hirundinidae	g__Hirundo	s__Hirundo_nigrita
OTU5477	d__Eukaryota	p__norank_Eukaryota	c__norank_Eukaryota	o__norank_Eukaryota	f__norank_Eukaryota	g__norank_Eukaryota	s__uncultured_eukaryote
OTU408	d__Fungi	p__Basidiomycota	c__Tremellomycetes	o__Trichosporonales	f__Trichosporonaceae	g__Cutaneotrichosporon	s__Cutaneotrichosporon_mucoides
OTU205	d__Eukaryota	p__norank_Eukaryota	c__norank_Eukaryota	o__Thaumatomonadida	f__Thaumatomastigidae	g__Protaspis	s__Protaspis_sp._CC-2009c
OTU2046	d__Metazoa	p__Arthropoda	c__Insecta	o__Blattodea	f__Termitidae	g__Macrotermes	s__Macrotermes_barneyi
OTU4471	d__Eukaryota	p__norank_Eukaryota	c__norank_Eukaryota	o__norank_Eukaryota	f__norank_Eukaryota	g__norank_Eukaryota	s__uncultured_marine_eukaryote
OTU685	d__unclassified	p__unclassified	c__unclassified	o__unclassified	f__unclassified	g__unclassified	s__unclassified
OTU3848	d__Bacteria	p__Planctomycetes	c__Planctomycetia	o__Planctomycetales	f__norank_Planctomycetales	g__norank_Planctomycetales	s__uncultured_planctomycete_13FN
OTU5383	d__unclassified	p__unclassified	c__unclassified	o__unclassified	f__unclassified	g__unclassified	s__unclassified
OTU4213	d__Archaea	p__Euryarchaeota	c__norank_Euryarchaeota	o__norank_Euryarchaeota	f__norank_Euryarchaeota	g__norank_Euryarchaeota	s__uncultured_marine_group_II_euryarchaeote
OTU6492	d__Eukaryota	p__norank_Eukaryota	c__norank_Eukaryota	o__norank_Eukaryota	f__norank_Eukaryota	g__norank_Eukaryota	s__uncultured_marine_eukaryote
OTU1462	d__Metazoa	p__Arthropoda	c__Hexanauplia	o__Calanoida	f__Paracalanidae	g__Parvocalanus	s__Parvocalanus_crassirostris
OTU6477	d__Eukaryota	p__norank_Eukaryota	c__norank_Eukaryota	o__norank_Eukaryota	f__norank_Eukaryota	g__norank_Eukaryota	s__uncultured_eukaryote
OTU5631	d__Metazoa	p__Chordata	c__Aves	o__Passeriformes	f__Hirundinidae	g__Hirundo	s__Hirundo_nigrita
OTU6294	d__Eukaryota	p__norank_Eukaryota	c__Spirotrichea	o__norank_Spirotrichea	f__Strombidiidae	g__Strombidium	s__Strombidium_stylifer
OTU5199	d__Eukaryota	p__Apicomplexa	c__Conoidasida	o__Eucoccidiorida	f__Eimeriidae	g__Eimeria	s__Eimeria_necatrix
OTU3482	d__Eukaryota	p__norank_Eukaryota	c__Labyrinthulomycetes	o__norank_Labyrinthulomycetes	f__Thraustochytriaceae	g__Aplanochytrium	s__Aplanochytrium_kerguelense
OTU6265	d__Archaea	p__norank_Archaea	c__norank_Archaea	o__norank_Archaea	f__norank_Archaea	g__norank_Archaea	s__uncultured_archaeon
OTU394	d__Eukaryota	p__norank_Eukaryota	c__norank_Eukaryota	o__norank_Eukaryota	f__norank_Eukaryota	g__norank_Eukaryota	s__uncultured_eukaryote
OTU6366	d__Eukaryota	p__Apicomplexa	c__Conoidasida	o__Eucoccidiorida	f__Eimeriidae	g__Eimeria	s__Eimeria_tenella
OTU165	d__Eukaryota	p__norank_Eukaryota	c__Dinophyceae	o__norank_Dinophyceae	f__norank_Dinophyceae	g__norank_Dinophyceae	s__uncultured_dinoflagellate
OTU445	d__Eukaryota	p__norank_Eukaryota	c__Ichthyosporea	o__norank_Ichthyosporea	f__norank_Ichthyosporea	g__Abeoforma	s__Abeoforma_whisleri
OTU5235	d__Eukaryota	p__norank_Eukaryota	c__norank_Eukaryota	o__norank_Eukaryota	f__norank_Eukaryota	g__norank_Eukaryota	s__uncultured_eukaryote
OTU5962	d__Eukaryota	p__norank_Eukaryota	c__norank_Eukaryota	o__norank_Eukaryota	f__norank_Eukaryota	g__norank_Eukaryota	s__uncultured_eukaryote
OTU7089	d__Bacteria	p__Proteobacteria	c__Gammaproteobacteria	o__norank_Gammaproteobacteria	f__norank_Gammaproteobacteria	g__norank_Gammaproteobacteria	s__uncultured_gamma_proteobacterium
OTU4229	d__Eukaryota	p__Bacillariophyta	c__Bacillariophyceae	o__Naviculales	f__Pleurosigmataceae	g__Pleurosigma	s__Pleurosigma_sp._102
OTU93	d__Eukaryota	p__norank_Eukaryota	c__norank_Eukaryota	o__norank_Eukaryota	f__norank_Eukaryota	g__norank_Eukaryota	s__uncultured_eukaryote
OTU5078	d__Eukaryota	p__norank_Eukaryota	c__Dinophyceae	o__Prorocentrales	f__Prorocentraceae	g__Prorocentrum	s__Prorocentrum_tsawwassenense
OTU138	d__unclassified	p__unclassified	c__unclassified	o__unclassified	f__unclassified	g__unclassified	s__unclassified
OTU280	d__Eukaryota	p__norank_Eukaryota	c__Thecofilosea	o__Cryomonadida	f__Ventrifissuridae	g__Ventrifissura	s__Ventrifissura_artocarpoidea
OTU4883	d__Eukaryota	p__norank_Eukaryota	c__norank_Eukaryota	o__norank_Eukaryota	f__norank_Eukaryota	g__norank_Eukaryota	s__uncultured_eukaryote
OTU1886	d__Eukaryota	p__Apicomplexa	c__Conoidasida	o__Eugregarinorida	f__Uradiophoridae	g__Heliospora	s__Heliospora_cf._longissima
OTU5328	d__Eukaryota	p__norank_Eukaryota	c__norank_Eukaryota	o__norank_Eukaryota	f__norank_Eukaryota	g__norank_Eukaryota	s__uncultured_eukaryote
OTU5637	d__Metazoa	p__Chordata	c__Aves	o__Passeriformes	f__Hirundinidae	g__Hirundo	s__Hirundo_nigrita
OTU4333	d__Eukaryota	p__Bacillariophyta	c__Bacillariophyceae	o__Bacillariales	f__Bacillariaceae	g__Pseudo-nitzschia	s__Pseudo-nitzschia_multistriata
OTU708	d__Eukaryota	p__norank_Eukaryota	c__norank_Eukaryota	o__norank_Eukaryota	f__norank_Eukaryota	g__norank_Eukaryota	s__uncultured_eukaryote
OTU2264	d__Bacteria	p__Proteobacteria	c__Alphaproteobacteria	o__Rhodobacterales	f__Rhodobacteraceae	g__Paracoccus	s__Paracoccus_sp.
OTU3655	d__Metazoa	p__Chaetognatha	c__Sagittoidea	o__Aphragmophora	f__Sagittidae	g__Sagitta	s__Sagitta_enflata
OTU251	d__Eukaryota	p__norank_Eukaryota	c__norank_Eukaryota	o__norank_Eukaryota	f__Colpodellidae	g__Colpodella	s__Colpodella_sp._ATCC50594
OTU686	d__Eukaryota	p__norank_Eukaryota	c__norank_Eukaryota	o__norank_Eukaryota	f__norank_Eukaryota	g__norank_Eukaryota	s__uncultured_eukaryote
OTU1005	d__Eukaryota	p__norank_Eukaryota	c__Dinophyceae	o__Syndiniales	f__Amoebophryaceae	g__Amoebophrya	s__Amoebophrya_sp.
OTU1615	d__Eukaryota	p__norank_Eukaryota	c__norank_Eukaryota	o__norank_Eukaryota	f__norank_Eukaryota	g__norank_Eukaryota	s__uncultured_Cercozoa
OTU1191	d__Eukaryota	p__norank_Eukaryota	c__Dinophyceae	o__Prorocentrales	f__Prorocentraceae	g__Prorocentrum	s__Prorocentrum_triestinum
OTU600	d__Metazoa	p__Arthropoda	c__Hexanauplia	o__Calanoida	f__Acartiidae	g__Acartia	s__Acartia_pacifica
OTU2127	d__Fungi	p__Ascomycota	c__Leotiomycetes	o__norank_Leotiomycetes	f__norank_Leotiomycetes	g__norank_Leotiomycetes	s__Leotiomycetes_sp._BY-2018d
OTU2105	d__Eukaryota	p__Bacillariophyta	c__Coscinodiscophyceae	o__Chaetocerotales	f__Chaetocerotaceae	g__Chaetoceros	s__Chaetoceros_tenuissimus
OTU202	d__Eukaryota	p__norank_Eukaryota	c__Eustigmatophyceae	o__Goniochloridales	f__norank_Goniochloridales	g__Goniochloris	s__Goniochloris_mutica
OTU1321	d__Metazoa	p__Arthropoda	c__Arachnida	o__Sarcoptiformes	f__Winterschmidtiidae	g__Oulenziella	s__Oulenziella_bakeri
OTU5560	d__unclassified	p__unclassified	c__unclassified	o__unclassified	f__unclassified	g__unclassified	s__unclassified
OTU1574	d__Eukaryota	p__norank_Eukaryota	c__norank_Eukaryota	o__Cercomonadida	f__Cercomonadidae	g__Helkesimastix	s__Helkesimastix_marina
OTU7288	d__Eukaryota	p__norank_Eukaryota	c__norank_Eukaryota	o__norank_Eukaryota	f__norank_Eukaryota	g__norank_Eukaryota	s__uncultured_eukaryote
OTU7079	d__Eukaryota	p__Apicomplexa	c__Conoidasida	o__Eugregarinorida	f__Cephaloidophoridae	g__Cephaloidophora	s__Cephaloidophora_cf._communis
OTU7298	d__Eukaryota	p__norank_Eukaryota	c__Dinophyceae	o__norank_Dinophyceae	f__norank_Dinophyceae	g__norank_Dinophyceae	s__uncultured_dinoflagellate
OTU3726	d__Bacteria	p__Planctomycetes	c__Planctomycetia	o__Planctomycetales	f__norank_Planctomycetales	g__norank_Planctomycetales	s__uncultured_planctomycete
OTU1561	d__Bacteria	p__Planctomycetes	c__Planctomycetia	o__Planctomycetales	f__norank_Planctomycetales	g__norank_Planctomycetales	s__uncultured_planctomycete_6FN
OTU90	d__Eukaryota	p__norank_Eukaryota	c__norank_Eukaryota	o__norank_Eukaryota	f__norank_Eukaryota	g__norank_Eukaryota	s__uncultured_eukaryote
OTU7294	d__Eukaryota	p__norank_Eukaryota	c__norank_Eukaryota	o__norank_Eukaryota	f__norank_Eukaryota	g__norank_Eukaryota	s__uncultured_eukaryote
OTU2479	d__Bacteria	p__Proteobacteria	c__Alphaproteobacteria	o__norank_Alphaproteobacteria	f__norank_Alphaproteobacteria	g__norank_Alphaproteobacteria	s__uncultured_Alphaproteobacteria_bacterium
OTU6894	d__Eukaryota	p__norank_Eukaryota	c__norank_Eukaryota	o__norank_Eukaryota	f__norank_Eukaryota	g__norank_Eukaryota	s__uncultured_eukaryote
OTU804	d__Fungi	p__Ascomycota	c__Eurotiomycetes	o__Eurotiales	f__Aspergillaceae	g__Penicillium	s__Penicillium_manginii
OTU403	d__Eukaryota	p__norank_Eukaryota	c__Spirotrichea	o__Euplotida	f__Euplotidae	g__Euplotes	s__Euplotes_aediculatus
OTU494	d__Eukaryota	p__norank_Eukaryota	c__norank_Eukaryota	o__norank_Eukaryota	f__norank_Eukaryota	g__norank_Eukaryota	s__uncultured_marine_eukaryote
OTU488	d__Viridiplantae	p__Streptophyta	c__Liliopsida	o__Asparagales	f__Amaryllidaceae	g__Allium	s__Allium_cepa
OTU837	d__Metazoa	p__Nematoda	c__Chromadorea	o__Rhabditida	f__Rhabditidae	g__Diploscapter	s__Diploscapter_sp.
OTU7067	d__Viridiplantae	p__Streptophyta	c__norank_Streptophyta	o__Brassicales	f__Brassicaceae	g__Brassica	s__Brassica_rapa
OTU4531	d__Metazoa	p__Arthropoda	c__Hexanauplia	o__Calanoida	f__Temoridae	g__Temora	s__Temora_stylifera
OTU5629	d__Viridiplantae	p__Chlorophyta	c__Chlorophyceae	o__Sphaeropleales	f__Scenedesmaceae	g__Desmodesmus	s__Desmodesmus_communis
OTU7000	d__Metazoa	p__Arthropoda	c__Hexanauplia	o__Calanoida	f__Paracalanidae	g__Bestiolina	s__Bestiolina_similis
OTU6258	d__Metazoa	p__Arthropoda	c__Hexanauplia	o__Calanoida	f__Temoridae	g__Temora	s__Temora_stylifera
OTU5348	d__Eukaryota	p__norank_Eukaryota	c__norank_Eukaryota	o__norank_Eukaryota	f__norank_Eukaryota	g__norank_Eukaryota	s__uncultured_marine_eukaryote
OTU41	d__Metazoa	p__Arthropoda	c__Hexanauplia	o__Cyclopoida	f__Oithonidae	g__Limnoithona	s__Limnoithona_tetraspina
OTU256	d__Metazoa	p__Ctenophora	c__Tentaculata	o__Platyctenida	f__Coeloplanidae	g__Coeloplana	s__Coeloplana_astericola
OTU349	d__Eukaryota	p__norank_Eukaryota	c__norank_Eukaryota	o__norank_Eukaryota	f__norank_Eukaryota	g__norank_Eukaryota	s__uncultured_eukaryote
OTU136	d__Metazoa	p__Arthropoda	c__Hexanauplia	o__Calanoida	f__Pseudodiaptomidae	g__Pseudodiaptomus	s__Pseudodiaptomus_inopinus
OTU133	d__Eukaryota	p__Bacillariophyta	c__Coscinodiscophyceae	o__Thalassiosirales	f__Stephanodiscaceae	g__Cyclotella	s__Cyclotella_meneghiniana
OTU52	d__Metazoa	p__Arthropoda	c__Hexanauplia	o__Calanoida	f__Centropagidae	g__Sinocalanus	s__Sinocalanus_sinensis
OTU178	d__Eukaryota	p__norank_Eukaryota	c__Oomycetes	o__Albuginales	f__Albuginaceae	g__Albugo	s__Albugo_candida
OTU113	d__Eukaryota	p__Cryptophyta	c__norank_Cryptophyta	o__Pyrenomonadales	f__Chroomonadaceae	g__Chroomonas	s__Chroomonas_coerulea
OTU184	d__Eukaryota	p__norank_Eukaryota	c__norank_Eukaryota	o__Vampyrellida	f__Leptophryidae	g__Platyreta	s__Platyreta_germanica
OTU213	d__Eukaryota	p__norank_Eukaryota	c__Spirotrichea	o__Urostylida	f__Urostylidae	g__Uroleptus	s__Uroleptus_sp._MD-2012
OTU118	d__Eukaryota	p__norank_Eukaryota	c__Eustigmatophyceae	o__Goniochloridales	f__norank_Goniochloridales	g__Trachydiscus	s__Trachydiscus_sp.
OTU143	d__Viridiplantae	p__Chlorophyta	c__Chlorophyceae	o__Chlamydomonadales	f__Chlamydomonadaceae	g__Chlamydomonas	s__Chlamydomonas_sp._MBIC10468
OTU224	d__Eukaryota	p__Bacillariophyta	c__Mediophyceae	o__Hemiaulales	f__Hemiaulaceae	g__Eucampia	s__Eucampia_sp.
OTU211	d__Eukaryota	p__norank_Eukaryota	c__Oligohymenophorea	o__Peniculida	f__Frontoniidae	g__Frontonia	s__Frontonia_sp._4_WS-2014
OTU212	d__Eukaryota	p__norank_Eukaryota	c__Spirotrichea	o__Tintinnida	f__Codonellidae	g__Tintinnopsis	s__Tintinnopsis_sp._2-QD-07101501
OTU159	d__Eukaryota	p__norank_Eukaryota	c__Heterotrichea	o__Heterotrichida	f__Stentoridae	g__Stentor	s__Stentor_roeselii
OTU53	d__Eukaryota	p__norank_Eukaryota	c__norank_Eukaryota	o__Thaumatomonadida	f__Thaumatomastigidae	g__Protaspis	s__Protaspis_sp._CC-2009a
OTU311	d__Eukaryota	p__norank_Eukaryota	c__Litostomatea	o__Cyclotrichida	f__Mesodiniidae	g__Askenasia	s__Askenasia_sp._LWW2010032604
OTU148	d__Eukaryota	p__norank_Eukaryota	c__Spirotrichea	o__norank_Spirotrichea	f__Tontoniidae	g__Pseudotontonia	s__Pseudotontonia_sp._JG-2011a
OTU262	d__Eukaryota	p__norank_Eukaryota	c__norank_Eukaryota	o__Vampyrellida	f__Leptophryidae	g__Vernalophrys	s__Vernalophrys_algivore
OTU162	d__Eukaryota	p__norank_Eukaryota	c__norank_Eukaryota	o__Euglyphida	f__Paulinellidae	g__Paulinella	s__Paulinella_chromatophora
OTU144	d__Viridiplantae	p__Chlorophyta	c__Chlorophyceae	o__Sphaeropleales	f__Scenedesmaceae	g__Desmodesmus	s__Desmodesmus_denticulatus
OTU419	d__Metazoa	p__Arthropoda	c__Hexanauplia	o__Calanoida	f__Pseudodiaptomidae	g__Pseudodiaptomus	s__Pseudodiaptomus_inopinus
OTU276	d__Eukaryota	p__norank_Eukaryota	c__norank_Eukaryota	o__Vampyrellida	f__Leptophryidae	g__Vernalophrys	s__Vernalophrys_algivore
OTU463	d__Fungi	p__Chytridiomycota	c__norank_Chytridiomycota	o__norank_Chytridiomycota	f__norank_Chytridiomycota	g__norank_Chytridiomycota	s__uncultured_Chytridiomycota
OTU342	d__Eukaryota	p__norank_Eukaryota	c__Oligohymenophorea	o__Peniculida	f__Frontoniidae	g__norank_Frontoniidae	s__Frontoniidae_sp._bOmb2
OTU377	d__Eukaryota	p__norank_Eukaryota	c__Spirotrichea	o__Choreotrichida	f__Strobilidiidae	g__Strobilidium	s__Strobilidium_caudatum
OTU553	d__Eukaryota	p__norank_Eukaryota	c__Raphidophyceae	o__Chattonellales	f__Vacuolariaceae	g__Vacuolaria	s__Vacuolaria_virescens
OTU368	d__Eukaryota	p__Cryptophyta	c__norank_Cryptophyta	o__Cryptomonadales	f__Cryptomonadaceae	g__Cryptomonas	s__Cryptomonas_curvata
OTU354	d__Eukaryota	p__norank_Eukaryota	c__Litostomatea	o__Pleurostomatida	f__Amphileptidae	g__Amphileptus	s__Amphileptus_sp._PHB08122401
OTU323	d__Eukaryota	p__norank_Eukaryota	c__Spirotrichea	o__norank_Spirotrichea	f__norank_Spirotrichea	g__norank_Spirotrichea	s__Choreotrichia_sp._bLPN2
OTU252	d__Fungi	p__Mucoromycota	c__Mucoromycetes	o__Mucorales	f__Rhizopodaceae	g__Rhizopus	s__Rhizopus_oryzae
OTU2946	d__Eukaryota	p__norank_Eukaryota	c__norank_Eukaryota	o__norank_Eukaryota	f__norank_Eukaryota	g__norank_Eukaryota	s__uncultured_eukaryote
OTU250	d__Viridiplantae	p__Chlorophyta	c__Chlorophyceae	o__Chlamydomonadales	f__Chlamydomonadaceae	g__Chlamydomonas	s__Chlamydomonas_sp._MBIC10592
OTU596	d__Eukaryota	p__norank_Eukaryota	c__norank_Eukaryota	o__Bicosoecida	f__Bicosoecidae	g__Bicosoeca	s__Bicosoeca_petiolata
OTU204	d__Viridiplantae	p__Chlorophyta	c__Chlorophyceae	o__Sphaeropleales	f__Pseudomuriellaceae	g__Pseudomuriella	s__Pseudomuriella_sp._Itas_9/21_14-1d
OTU54	d__Eukaryota	p__norank_Eukaryota	c__Spirotrichea	o__norank_Spirotrichea	f__Tontoniidae	g__Spirotontonia	s__Spirotontonia_grandis
OTU470	d__Viridiplantae	p__Chlorophyta	c__Trebouxiophyceae	o__Chlorellales	f__Chlorellaceae	g__Micractinium	s__Micractinium_pusillum
OTU172	d__Eukaryota	p__norank_Eukaryota	c__norank_Eukaryota	o__norank_Eukaryota	f__norank_Eukaryota	g__norank_Eukaryota	s__uncultured_eukaryote
OTU2209	d__Viridiplantae	p__Chlorophyta	c__Chlorophyceae	o__Chlamydomonadales	f__Chlorococcaceae	g__Chlorococcum	s__Chlorococcum_infusionum
OTU176	d__Viridiplantae	p__Chlorophyta	c__Chlorophyceae	o__Sphaeropleales	f__Mychonastaceae	g__Mychonastes	s__Mychonastes_sp._6A3
OTU483	d__Eukaryota	p__norank_Eukaryota	c__Phyllopharyngea	o__Chlamydodontida	f__Chlamydodontidae	g__Chlamydodon	s__Chlamydodon_rectus
OTU666	d__Eukaryota	p__norank_Eukaryota	c__norank_Eukaryota	o__norank_Eukaryota	f__norank_Eukaryota	g__norank_Eukaryota	s__uncultured_eukaryote
OTU186	d__Eukaryota	p__norank_Eukaryota	c__Eustigmatophyceae	o__Goniochloridales	f__norank_Goniochloridales	g__Goniochloris	s__Goniochloris_sculpta
OTU366	d__Eukaryota	p__Cryptophyta	c__norank_Cryptophyta	o__Cryptomonadales	f__Cryptomonadaceae	g__Cryptomonas	s__uncultured_Cryptomonas
OTU3622	d__Viridiplantae	p__Chlorophyta	c__Chlorophyceae	o__Sphaeropleales	f__Scenedesmaceae	g__Scenedesmus	s__Scenedesmus_bijugus
OTU2185	d__Eukaryota	p__Bacillariophyta	c__Coscinodiscophyceae	o__Thalassiosirales	f__Skeletonemataceae	g__Skeletonema	s__Skeletonema_potamos
OTU446	d__Viridiplantae	p__Chlorophyta	c__Chlorophyceae	o__Sphaeropleales	f__Scenedesmaceae	g__Coelastrum	s__Coelastrum_sp._NIES-4266
OTU306	d__Fungi	p__Chytridiomycota	c__Chytridiomycetes	o__Rhizophydiales	f__Rhizophydiaceae	g__Rhizophydium	s__Rhizophydium_sp._JEL317
OTU257	d__Eukaryota	p__norank_Eukaryota	c__Eustigmatophyceae	o__Goniochloridales	f__norank_Goniochloridales	g__Trachydiscus	s__Trachydiscus_sp.
OTU157	d__Viridiplantae	p__Chlorophyta	c__Trebouxiophyceae	o__Chlorellales	f__Chlorellaceae	g__Didymogenes	s__Didymogenes_sphaerica
OTU610	d__Eukaryota	p__Bacillariophyta	c__Bacillariophyceae	o__Bacillariales	f__Bacillariaceae	g__Nitzschia	s__Nitzschia_microcephala
OTU563	d__Viridiplantae	p__Chlorophyta	c__Chlorophyceae	o__Chlamydomonadales	f__Chlamydomonadaceae	g__Chlamydomonas	s__Chlamydomonas_sp._HyS1201A1
OTU710	d__Eukaryota	p__norank_Eukaryota	c__Spirotrichea	o__Tintinnida	f__Tintinnidae	g__Tintinnidium	s__Tintinnidium_fluviatile
OTU812	d__Eukaryota	p__norank_Eukaryota	c__Spirotrichea	o__Choreotrichida	f__Strombidinopsidae	g__Strombidinopsis	s__Strombidinopsis_sinicum
OTU706	d__Eukaryota	p__norank_Eukaryota	c__norank_Eukaryota	o__norank_Eukaryota	f__norank_Eukaryota	g__norank_Eukaryota	s__uncultured_eukaryote
OTU4910	d__Eukaryota	p__norank_Eukaryota	c__norank_Eukaryota	o__norank_Eukaryota	f__norank_Eukaryota	g__norank_Eukaryota	s__uncultured_eukaryote
OTU487	d__Viridiplantae	p__Chlorophyta	c__Chlorophyceae	o__norank_Chlorophyceae	f__norank_Chlorophyceae	g__norank_Chlorophyceae	s__uncultured_Chlorophyceae
OTU787	d__Eukaryota	p__norank_Eukaryota	c__Litostomatea	o__Haptorida	f__Spathidiidae	g__Spathidium	s__Spathidium_ascendens
OTU739	d__Eukaryota	p__Bacillariophyta	c__Coscinodiscophyceae	o__norank_Coscinodiscophyceae	f__Aulacoseiraceae	g__Aulacoseira	s__Aulacoseira_baicalensis
OTU601	d__Eukaryota	p__norank_Eukaryota	c__norank_Eukaryota	o__norank_Eukaryota	f__norank_Eukaryota	g__norank_Eukaryota	s__uncultured_Cercozoa
OTU434	d__Eukaryota	p__norank_Eukaryota	c__Spirotrichea	o__norank_Spirotrichea	f__Strombidiidae	g__Parallelostrombidium	s__Parallelostrombidium_paralatum
OTU594	d__Metazoa	p__Rotifera	c__Monogononta	o__Ploima	f__Brachionidae	g__Brachionus	s__Brachionus_diversicornis
OTU3092	d__Eukaryota	p__norank_Eukaryota	c__Eustigmatophyceae	o__Goniochloridales	f__norank_Goniochloridales	g__Trachydiscus	s__Trachydiscus_sp.
OTU155	d__Viridiplantae	p__Chlorophyta	c__Chlorophyceae	o__Sphaeropleales	f__Scenedesmaceae	g__Desmodesmus	s__Desmodesmus_pannonicus
OTU123	d__Metazoa	p__Cnidaria	c__Hydrozoa	o__Leptothecata	f__Melicertidae	g__Melicertum	s__Melicertum_octocostatum
OTU1182	d__Fungi	p__Ascomycota	c__Pezizomycetes	o__Pezizales	f__Sarcoscyphaceae	g__Cookeina	s__Cookeina_tricholoma
OTU575	d__Eukaryota	p__Bacillariophyta	c__Bacillariophyceae	o__norank_Bacillariophyceae	f__Entomoneidaceae	g__Entomoneis	s__Entomoneis_sp._CCMP1693
OTU7155	d__Eukaryota	p__Cryptophyta	c__norank_Cryptophyta	o__Pyrenomonadales	f__Chroomonadaceae	g__Chroomonas	s__Chroomonas_coerulea
OTU751	d__Eukaryota	p__Hemimastigophora	c__norank_Hemimastigophora	o__norank_Hemimastigophora	f__Spironemidae	g__Hemimastix	s__Hemimastix_kukwesjijk
OTU437	d__Eukaryota	p__norank_Eukaryota	c__Raphidophyceae	o__Chattonellales	f__Chattonellaceae	g__Chattonella	s__Chattonella_subsalsa
OTU511	d__Eukaryota	p__norank_Eukaryota	c__Katablepharidophyta	o__norank_Katablepharidophyta	f__Katablepharidaceae	g__Katablepharis	s__Katablepharis_japonica
OTU813	d__Viridiplantae	p__Chlorophyta	c__Chlorodendrophyceae	o__Chlorodendrales	f__Chlorodendraceae	g__Tetraselmis	s__Tetraselmis_sp._CCAP_66/52
OTU92	d__Fungi	p__Basidiomycota	c__Cystobasidiomycetes	o__Cystobasidiales	f__Cystobasidiaceae	g__Cystobasidium	s__Cystobasidium_sp.
OTU732	d__Eukaryota	p__norank_Eukaryota	c__Spirotrichea	o__Tintinnida	f__Tintinnidae	g__Tintinnidium	s__Tintinnidium_cf._primitivum
OTU629	d__Viridiplantae	p__Chlorophyta	c__Trebouxiophyceae	o__Chlorellales	f__Chlorellaceae	g__Dictyosphaerium	s__Dictyosphaerium_sp._YN12-4
OTU2875	d__Eukaryota	p__Bacillariophyta	c__Coscinodiscophyceae	o__Thalassiosirales	f__Stephanodiscaceae	g__Cyclotella	s__Cyclotella_cf._scaldensis_G1W11
OTU347	d__Eukaryota	p__norank_Eukaryota	c__Eustigmatophyceae	o__Eustigmatales	f__Monodopsidaceae	g__Nannochloropsis	s__Nannochloropsis_oceanica
OTU312	d__Metazoa	p__Chordata	c__Mammalia	o__Perissodactyla	f__Equidae	g__Equus	s__Equus_asinus
OTU893	d__Eukaryota	p__Cryptophyta	c__norank_Cryptophyta	o__Cryptomonadales	f__Cryptomonadaceae	g__Cryptomonas	s__Cryptomonas_pyrenoidifera
OTU161	d__Viridiplantae	p__Chlorophyta	c__Trebouxiophyceae	o__Chlorellales	f__Chlorellaceae	g__Nannochloris	s__Nannochloris_sp._SAG_251-2
OTU742	d__Eukaryota	p__Cryptophyta	c__norank_Cryptophyta	o__Pyrenomonadales	f__Chroomonadaceae	g__Chroomonas	s__Chroomonas_coerulea
OTU5592	d__Eukaryota	p__norank_Eukaryota	c__Eustigmatophyceae	o__Goniochloridales	f__norank_Goniochloridales	g__Trachydiscus	s__Trachydiscus_sp._COBIEM_31
OTU246	d__Viridiplantae	p__Chlorophyta	c__Chlorophyceae	o__Sphaeropleales	f__Hydrodictyaceae	g__Stauridium	s__Stauridium_tetras
OTU613	d__Eukaryota	p__norank_Eukaryota	c__Ichthyosporea	o__Ichthyophonida	f__norank_Ichthyophonida	g__Anurofeca	s__Anurofeca_sp._LAH-2003
OTU810	d__Eukaryota	p__norank_Eukaryota	c__Spirotrichea	o__Tintinnida	f__Tintinnidae	g__Tintinnidium	s__Tintinnidium_cf._primitivum
OTU735	d__unclassified	p__unclassified	c__unclassified	o__unclassified	f__unclassified	g__unclassified	s__unclassified
OTU825	d__Eukaryota	p__norank_Eukaryota	c__norank_Eukaryota	o__norank_Eukaryota	f__norank_Eukaryota	g__norank_Eukaryota	s__uncultured_eukaryote
OTU1047	d__Viridiplantae	p__Chlorophyta	c__Chlorophyceae	o__Chlamydomonadales	f__Chlamydomonadaceae	g__Chloromonas	s__Chloromonas_fonticola
OTU616	d__Eukaryota	p__norank_Eukaryota	c__norank_Eukaryota	o__norank_Eukaryota	f__norank_Eukaryota	g__norank_Eukaryota	s__uncultured_eukaryote
OTU456	d__Metazoa	p__Rotifera	c__Monogononta	o__Ploima	f__Gastropidae	g__Ascomorpha	s__Ascomorpha_ovalis
OTU1048	d__Eukaryota	p__norank_Eukaryota	c__Litostomatea	o__Cyclotrichida	f__Mesodiniidae	g__norank_Mesodiniidae	s__uncultured_Mesodinium_sp.
OTU926	d__Viridiplantae	p__Chlorophyta	c__Chlorophyceae	o__Sphaeropleales	f__Pseudomuriellaceae	g__Pseudomuriella	s__Pseudomuriella_aurantiaca
OTU784	d__Eukaryota	p__norank_Eukaryota	c__Eustigmatophyceae	o__Eustigmatales	f__Eustigmataceae	g__Vischeria	s__Vischeria_magna
OTU1517	d__Eukaryota	p__norank_Eukaryota	c__Eustigmatophyceae	o__Goniochloridales	f__norank_Goniochloridales	g__Trachydiscus	s__Trachydiscus_sp.
OTU782	d__Viridiplantae	p__Chlorophyta	c__Chlorophyceae	o__Sphaeropleales	f__Neochloridaceae	g__Chlorotetraedron	s__Chlorotetraedron_incus
OTU1080	d__Eukaryota	p__norank_Eukaryota	c__Litostomatea	o__Haptorida	f__Dileptidae	g__Dileptus	s__Dileptus_costaricanus
OTU255	d__Eukaryota	p__norank_Eukaryota	c__Eustigmatophyceae	o__Eustigmatales	f__Monodopsidaceae	g__Nannochloropsis	s__Nannochloropsis_oceanica
OTU783	d__Eukaryota	p__norank_Eukaryota	c__Spirotrichea	o__Tintinnida	f__Tintinnidae	g__Tintinnidium	s__Tintinnidium_cf._primitivum
OTU730	d__Eukaryota	p__Euglenida	c__norank_Euglenida	o__Euglenales	f__Phacaceae	g__Lepocinclis	s__Lepocinclis_tripteris
OTU718	d__Eukaryota	p__norank_Eukaryota	c__Oomycetes	o__Albuginales	f__Albuginaceae	g__Albugo	s__Albugo_candida
OTU843	d__Fungi	p__Zoopagomycota	c__Zoopagomycetes	o__Zoopagales	f__Piptocephalidaceae	g__Syncephalis	s__Syncephalis_fuscata
OTU1136	d__Eukaryota	p__Euglenida	c__norank_Euglenida	o__Euglenales	f__Euglenaceae	g__Strombomonas	s__Strombomonas_ovalis
OTU4190	d__Eukaryota	p__norank_Eukaryota	c__Oomycetes	o__Peronosporales	f__Peronosporaceae	g__Peronospora	s__Peronospora_meconopsidis
OTU648	d__Fungi	p__Chytridiomycota	c__Chytridiomycetes	o__Rhizophydiales	f__Halomycetaceae	g__Paranamyces	s__Paranamyces_uniporus
OTU518	d__Eukaryota	p__norank_Eukaryota	c__norank_Eukaryota	o__norank_Eukaryota	f__norank_Eukaryota	g__norank_Eukaryota	s__uncultured_marine_eukaryote
OTU1156	d__Eukaryota	p__norank_Eukaryota	c__Oligohymenophorea	o__Pleuronematida	f__Cyclidiidae	g__Protocyclidium	s__Protocyclidium_citrullus
OTU838	d__Eukaryota	p__norank_Eukaryota	c__Eustigmatophyceae	o__Goniochloridales	f__norank_Goniochloridales	g__Trachydiscus	s__Trachydiscus_sp._LCR-Awa-9-2
OTU656	d__Fungi	p__Basidiomycota	c__Agaricomycetes	o__Auriculariales	f__Auriculariaceae	g__norank_Auriculariaceae	s__uncultured_Auriculariaceae
OTU988	d__Eukaryota	p__norank_Eukaryota	c__Oomycetes	o__Lagenidiales	f__norank_Lagenidiales	g__Paralagenidium	s__Paralagenidium_karlingii
OTU747	d__Eukaryota	p__Apicomplexa	c__norank_Apicomplexa	o__norank_Apicomplexa	f__norank_Apicomplexa	g__norank_Apicomplexa	s__uncultured_apicomplexan
OTU1085	d__Viridiplantae	p__Streptophyta	c__norank_Streptophyta	o__Fabales	f__Fabaceae	g__norank_Fabaceae	s__Phaseoleae_environmental_sample
OTU690	d__Fungi	p__Chytridiomycota	c__norank_Chytridiomycota	o__norank_Chytridiomycota	f__norank_Chytridiomycota	g__norank_Chytridiomycota	s__uncultured_Chytridiomycota
OTU878	d__Eukaryota	p__norank_Eukaryota	c__Chrysophyceae	o__Chromulinales	f__Chromulinaceae	g__Ochromonas	s__Ochromonas_sp._CCMP1149
OTU801	d__Eukaryota	p__norank_Eukaryota	c__Spirotrichea	o__Tintinnida	f__Tintinnidae	g__Tintinnidium	s__Tintinnidium_cf._primitivum
OTU977	d__Eukaryota	p__norank_Eukaryota	c__norank_Eukaryota	o__norank_Eukaryota	f__norank_Eukaryota	g__norank_Eukaryota	s__phytoplankton_environmental_sample
OTU805	d__Viridiplantae	p__Chlorophyta	c__Trebouxiophyceae	o__Trebouxiales	f__Trebouxiaceae	g__Parietochloris	s__Parietochloris_alveolaris
OTU1335	d__Eukaryota	p__Bacillariophyta	c__Coscinodiscophyceae	o__Thalassiosirales	f__Stephanodiscaceae	g__Stephanodiscus	s__Stephanodiscus_hantzschii
OTU877	d__Fungi	p__Chytridiomycota	c__Chytridiomycetes	o__Rhizophydiales	f__Angulomycetaceae	g__Angulomyces	s__Angulomyces_argentinensis
OTU910	d__Viridiplantae	p__Chlorophyta	c__Chlorophyceae	o__Sphaeropleales	f__Pseudomuriellaceae	g__Pseudomuriella	s__Pseudomuriella_sp._Itas_9/21_14-1d
OTU1061	d__Eukaryota	p__norank_Eukaryota	c__Dinophyceae	o__Peridiniales	f__Amphidiniopsidaceae	g__Amphidiniopsis	s__Amphidiniopsis_cf._kofoidii_BB3
OTU1641	d__Viridiplantae	p__Chlorophyta	c__Chlorophyceae	o__Chlamydomonadales	f__Chlamydomonadaceae	g__Microglena	s__Microglena_monadina
OTU1137	d__Fungi	p__Basidiomycota	c__Agaricomycetes	o__Russulales	f__Russulaceae	g__Russula	s__Russula_cessans
OTU919	d__Eukaryota	p__Apicomplexa	c__Conoidasida	o__Eucoccidiorida	f__Dactylosomatidae	g__Dactylosoma	s__Dactylosoma_ranarum
OTU4485	d__Eukaryota	p__norank_Eukaryota	c__Litostomatea	o__Cyclotrichida	f__Mesodiniidae	g__norank_Mesodiniidae	s__uncultured_Mesodinium_sp.
OTU527	d__Eukaryota	p__norank_Eukaryota	c__Labyrinthulomycetes	o__norank_Labyrinthulomycetes	f__Thraustochytriaceae	g__Labyrinthulochytrium	s__Labyrinthulochytrium_arktikum
OTU179	d__Eukaryota	p__norank_Eukaryota	c__norank_Eukaryota	o__norank_Eukaryota	f__norank_Eukaryota	g__norank_Eukaryota	s__uncultured_eukaryote
OTU5584	d__Metazoa	p__Rotifera	c__Monogononta	o__Flosculariaceae	f__Testudinellidae	g__Testudinella	s__Testudinella_patina
OTU1063	d__Eukaryota	p__norank_Eukaryota	c__norank_Eukaryota	o__norank_Eukaryota	f__norank_Eukaryota	g__norank_Eukaryota	s__uncultured_eukaryote
OTU1132	d__Eukaryota	p__norank_Eukaryota	c__norank_Eukaryota	o__Vampyrellida	f__norank_Vampyrellida	g__norank_Vampyrellida	s__Penardia_sp._NVam1
OTU4199	d__Eukaryota	p__Apicomplexa	c__Conoidasida	o__Eucoccidiorida	f__Eimeriidae	g__norank_Eimeriidae	s__uncultured_Eimeriidae
OTU806	d__Viridiplantae	p__Chlorophyta	c__Chlorophyceae	o__Sphaeropleales	f__Pseudomuriellaceae	g__Pseudomuriella	s__Pseudomuriella_aurantiaca
OTU414	d__Viridiplantae	p__Chlorophyta	c__Chlorophyceae	o__Sphaeropleales	f__Scenedesmaceae	g__Pseudodidymocystis	s__Pseudodidymocystis_planctonica
OTU4198	d__Eukaryota	p__norank_Eukaryota	c__Labyrinthulomycetes	o__norank_Labyrinthulomycetes	f__Thraustochytriaceae	g__Labyrinthulochytrium	s__Labyrinthulochytrium_arktikum
OTU702	d__Eukaryota	p__Euglenida	c__norank_Euglenida	o__Euglenales	f__Phacaceae	g__Phacus	s__Phacus_raciborskii
OTU1158	d__Fungi	p__Chytridiomycota	c__Chytridiomycetes	o__Rhizophlyctidales	f__Rhizophlyctidaceae	g__Rhizophlyctis	s__Rhizophlyctis_rosea
OTU1006	d__Eukaryota	p__norank_Eukaryota	c__Spirotrichea	o__norank_Spirotrichea	f__norank_Spirotrichea	g__norank_Spirotrichea	s__uncultured_Choreotrichia
OTU1076	d__Eukaryota	p__norank_Eukaryota	c__Heterolobosea	o__Schizopyrenida	f__Vahlkampfiidae	g__Allovahlkampfia	s__Allovahlkampfia_sp._strain_SO/1P
OTU1238	d__Viridiplantae	p__Chlorophyta	c__Chlorophyceae	o__Chlorosarcinales	f__norank_Chlorosarcinales	g__Neochlorosarcina	s__Neochlorosarcina_negevensis
OTU1575	d__Eukaryota	p__Cryptophyta	c__norank_Cryptophyta	o__Cryptomonadales	f__Cryptomonadaceae	g__norank_Cryptomonadaceae	s__uncultured_Cryptomonadaceae
OTU1055	d__Fungi	p__Chytridiomycota	c__Chytridiomycetes	o__Rhizophydiales	f__norank_Rhizophydiales	g__norank_Rhizophydiales	s__uncultured_Rhizophydiales
OTU187	d__Metazoa	p__Rotifera	c__Monogononta	o__Ploima	f__Synchaetidae	g__Synchaeta	s__Synchaeta_tremuloida
OTU1267	d__Viridiplantae	p__Chlorophyta	c__Chlorophyceae	o__Chlamydomonadales	f__Chlamydomonadaceae	g__Microglena	s__Microglena_monadina
OTU1104	d__Eukaryota	p__norank_Eukaryota	c__norank_Eukaryota	o__norank_Eukaryota	f__norank_Eukaryota	g__norank_Eukaryota	s__uncultured_eukaryote
OTU887	d__Eukaryota	p__Cryptophyta	c__norank_Cryptophyta	o__norank_Cryptophyta	f__norank_Cryptophyta	g__norank_Cryptophyta	s__uncultured_Cryptophyta
OTU407	d__Fungi	p__Chytridiomycota	c__norank_Chytridiomycota	o__norank_Chytridiomycota	f__norank_Chytridiomycota	g__norank_Chytridiomycota	s__uncultured_Chytridiomycota
OTU405	d__Viridiplantae	p__Chlorophyta	c__Chlorophyceae	o__Sphaeropleales	f__Scenedesmaceae	g__Desmodesmus	s__Desmodesmus_armatus
OTU990	d__Fungi	p__Chytridiomycota	c__norank_Chytridiomycota	o__norank_Chytridiomycota	f__norank_Chytridiomycota	g__norank_Chytridiomycota	s__uncultured_Chytridiomycota
OTU1053	d__Eukaryota	p__Apicomplexa	c__Conoidasida	o__Eucoccidiorida	f__Eimeriidae	g__norank_Eimeriidae	s__uncultured_Eimeriidae
OTU1157	d__Viridiplantae	p__Chlorophyta	c__Chlorophyceae	o__Chlamydomonadales	f__Actinochloridaceae	g__Actinochloris	s__Actinochloris_sphaerica
OTU985	d__Eukaryota	p__Bacillariophyta	c__Coscinodiscophyceae	o__norank_Coscinodiscophyceae	f__Aulacoseiraceae	g__Aulacoseira	s__Aulacoseira_granulata
OTU1049	d__Eukaryota	p__norank_Eukaryota	c__Dinophyceae	o__norank_Dinophyceae	f__norank_Dinophyceae	g__norank_Dinophyceae	s__uncultured_dinoflagellate
OTU776	d__Eukaryota	p__norank_Eukaryota	c__norank_Eukaryota	o__norank_Eukaryota	f__norank_Eukaryota	g__norank_Eukaryota	s__uncultured_eukaryote
OTU1725	d__Viridiplantae	p__Chlorophyta	c__norank_Chlorophyta	o__norank_Chlorophyta	f__norank_Chlorophyta	g__norank_Chlorophyta	s__uncultured_Chlorophyta
OTU4486	d__Eukaryota	p__norank_Eukaryota	c__norank_Eukaryota	o__norank_Eukaryota	f__norank_Eukaryota	g__norank_Eukaryota	s__phytoplankton_environmental_sample
OTU1268	d__Viridiplantae	p__Chlorophyta	c__Chlorophyceae	o__Sphaeropleales	f__Pseudomuriellaceae	g__Pseudomuriella	s__Pseudomuriella_aurantiaca
OTU1204	d__Eukaryota	p__norank_Eukaryota	c__Synurophyceae	o__Ochromonadales	f__norank_Ochromonadales	g__Acrispumella	s__Acrispumella_msimbaziensis
OTU3797	d__Viridiplantae	p__Chlorophyta	c__Chlorophyceae	o__Sphaeropleales	f__Scenedesmaceae	g__Desmodesmus	s__Desmodesmus_armatus
OTU898	d__Viridiplantae	p__Chlorophyta	c__Trebouxiophyceae	o__Chlorellales	f__Chlorellaceae	g__Catena	s__Catena_viridis
OTU7249	d__Viridiplantae	p__Chlorophyta	c__Chlorophyceae	o__Sphaeropleales	f__Selenastraceae	g__Monoraphidium	s__Monoraphidium_subclavatum
OTU950	d__Eukaryota	p__norank_Eukaryota	c__Spirotrichea	o__Tintinnida	f__Tintinnidae	g__Tintinnidium	s__Tintinnidium_fluviatile
OTU1604	d__Eukaryota	p__norank_Eukaryota	c__norank_Eukaryota	o__norank_Eukaryota	f__Collodictyonidae	g__Collodictyon	s__Collodictyon_triciliatum
OTU1374	d__Eukaryota	p__norank_Eukaryota	c__norank_Eukaryota	o__norank_Eukaryota	f__norank_Eukaryota	g__norank_Eukaryota	s__uncultured_stramenopile
OTU1286	d__Eukaryota	p__norank_Eukaryota	c__norank_Eukaryota	o__norank_Eukaryota	f__norank_Eukaryota	g__norank_Eukaryota	s__uncultured_Cercozoa
OTU1193	d__Eukaryota	p__norank_Eukaryota	c__Eustigmatophyceae	o__Goniochloridales	f__norank_Goniochloridales	g__Goniochloris	s__Goniochloris_sculpta
OTU1110	d__Viridiplantae	p__Chlorophyta	c__Chlorophyceae	o__Chlamydomonadales	f__Haematococcaceae	g__Chlorogonium	s__Chlorogonium_capillatum
OTU1713	d__Eukaryota	p__norank_Eukaryota	c__Dinophyceae	o__Suessiales	f__Suessiaceae	g__Leiocephalium	s__Leiocephalium_pseudosanguineum
OTU1050	d__Eukaryota	p__Cryptophyta	c__norank_Cryptophyta	o__Pyrenomonadales	f__Geminigeraceae	g__Guillardia	s__Guillardia_theta
OTU1593	d__unclassified	p__unclassified	c__unclassified	o__unclassified	f__unclassified	g__unclassified	s__unclassified
OTU1433	d__Viridiplantae	p__Chlorophyta	c__Chlorophyceae	o__Chlamydomonadales	f__Chlamydomonadaceae	g__Chlamydomonas	s__Chlamydomonas_fasciata
OTU1483	d__Eukaryota	p__Bacillariophyta	c__Bacillariophyceae	o__Naviculales	f__Naviculaceae	g__Mayamaea	s__Mayamaea_atomus
OTU654	d__Eukaryota	p__norank_Eukaryota	c__norank_Eukaryota	o__norank_Eukaryota	f__norank_Eukaryota	g__norank_Eukaryota	s__uncultured_eukaryote
OTU1276	d__Fungi	p__Ascomycota	c__norank_Ascomycota	o__norank_Ascomycota	f__norank_Ascomycota	g__norank_Ascomycota	s__uncultured_Ascomycota
OTU465	d__Eukaryota	p__norank_Eukaryota	c__Dinophyceae	o__Peridiniales	f__Protoperidiniaceae	g__Protoperidinium	s__Protoperidinium_conicum
OTU5605	d__Eukaryota	p__Bacillariophyta	c__Bacillariophyceae	o__Thalassiophysales	f__Catenulaceae	g__Amphora	s__Amphora_sp._38
OTU1714	d__Eukaryota	p__norank_Eukaryota	c__norank_Eukaryota	o__norank_Eukaryota	f__Acanthocystidae	g__Pterocystis	s__Pterocystis_sp._JJP-2003
OTU1153	d__Eukaryota	p__Bacillariophyta	c__Bacillariophyceae	o__Cocconeidales	f__Cocconeidaceae	g__Cocconeis	s__Cocconeis_placentula
OTU1244	d__Eukaryota	p__norank_Eukaryota	c__Ichthyosporea	o__Ichthyophonida	f__Amoebidiaceae	g__Amoebidium	s__Amoebidium_parasiticum
OTU1386	d__Fungi	p__Basidiomycota	c__Ustilaginomycetes	o__Ustilaginales	f__Ustilaginaceae	g__Moesziomyces	s__Moesziomyces_antarcticus
OTU946	d__Eukaryota	p__norank_Eukaryota	c__Labyrinthulomycetes	o__norank_Labyrinthulomycetes	f__Thraustochytriaceae	g__Thraustochytrium	s__Thraustochytrium_sp.
OTU1558	d__Eukaryota	p__norank_Eukaryota	c__norank_Eukaryota	o__norank_Eukaryota	f__norank_Eukaryota	g__norank_Eukaryota	s__uncultured_eukaryote
OTU5590	d__Eukaryota	p__norank_Eukaryota	c__Spirotrichea	o__norank_Spirotrichea	f__norank_Spirotrichea	g__norank_Spirotrichea	s__uncultured_Choreotrichia
OTU1370	d__Eukaryota	p__norank_Eukaryota	c__norank_Eukaryota	o__Glissomonadida	f__Sandonidae	g__Bodomorpha	s__Bodomorpha_sp._HFCC56
OTU991	d__Eukaryota	p__norank_Eukaryota	c__Litostomatea	o__Cyclotrichida	f__Mesodiniidae	g__norank_Mesodiniidae	s__uncultured_Mesodinium_sp.
OTU1215	d__Metazoa	p__Arthropoda	c__Malacostraca	o__Mysida	f__Mysidae	g__Gastrosaccus	s__Gastrosaccus_spinifer
OTU1228	d__Eukaryota	p__Apicomplexa	c__Conoidasida	o__Eucoccidiorida	f__Eimeriidae	g__norank_Eimeriidae	s__uncultured_Eimeriidae
OTU1551	d__Viridiplantae	p__Chlorophyta	c__Chlorophyceae	o__Chlamydomonadales	f__Chlamydomonadaceae	g__Chlamydomonas	s__Chlamydomonas_bacca
OTU906	d__Eukaryota	p__Apicomplexa	c__Conoidasida	o__Eucoccidiorida	f__Eimeriidae	g__norank_Eimeriidae	s__uncultured_Eimeriidae
OTU1736	d__Eukaryota	p__norank_Eukaryota	c__Eustigmatophyceae	o__Goniochloridales	f__norank_Goniochloridales	g__Goniochloris	s__Goniochloris_sculpta
OTU1518	d__Metazoa	p__Chordata	c__Actinopteri	o__Gonorynchiformes	f__Chanidae	g__Chanos	s__Chanos_chanos
OTU1476	d__Eukaryota	p__norank_Eukaryota	c__norank_Eukaryota	o__norank_Eukaryota	f__Collodictyonidae	g__Diphylleia	s__Diphylleia_rotans
OTU286	d__Eukaryota	p__Cryptophyta	c__norank_Cryptophyta	o__Pyrenomonadales	f__Chroomonadaceae	g__Chroomonas	s__Chroomonas_nordstedtii
OTU1205	d__Eukaryota	p__norank_Eukaryota	c__norank_Eukaryota	o__norank_Eukaryota	f__norank_Eukaryota	g__norank_Eukaryota	s__uncultured_eukaryote
OTU1414	d__Fungi	p__Chytridiomycota	c__norank_Chytridiomycota	o__norank_Chytridiomycota	f__norank_Chytridiomycota	g__norank_Chytridiomycota	s__uncultured_Chytridiomycota
OTU522	d__Eukaryota	p__norank_Eukaryota	c__norank_Eukaryota	o__Bicosoecida	f__Cafeteriaceae	g__norank_Cafeteriaceae	s__uncultured_Pseudobodo_sp.
OTU1398	d__Fungi	p__Chytridiomycota	c__Chytridiomycetes	o__Chytridiales	f__Chytridiaceae	g__Phlyctochytrium	s__Phlyctochytrium_planicorne
OTU1999	d__Viridiplantae	p__Chlorophyta	c__Chlorophyceae	o__Chlamydomonadales	f__Chlamydomonadaceae	g__Chlamydomonas	s__Chlamydomonas_applanata
OTU1032	d__Viridiplantae	p__Chlorophyta	c__Chlorophyceae	o__Sphaeropleales	f__Scenedesmaceae	g__Pseudodidymocystis	s__Pseudodidymocystis_planctonica
OTU1735	d__Viridiplantae	p__Chlorophyta	c__Chlorophyceae	o__norank_Chlorophyceae	f__norank_Chlorophyceae	g__norank_Chlorophyceae	s__uncultured_Chlorophyceae
OTU1914	d__Viridiplantae	p__Chlorophyta	c__Pedinophyceae	o__Pedinomonadales	f__Pedinomonadaceae	g__Pedinomonas	s__Pedinomonas_sp._UTEX_'LB_1027'
OTU1299	d__Fungi	p__Chytridiomycota	c__norank_Chytridiomycota	o__norank_Chytridiomycota	f__norank_Chytridiomycota	g__norank_Chytridiomycota	s__uncultured_Chytridiomycota
OTU1026	d__Eukaryota	p__Apicomplexa	c__Conoidasida	o__Eucoccidiorida	f__Eimeriidae	g__norank_Eimeriidae	s__uncultured_Eimeriidae
OTU4908	d__Eukaryota	p__norank_Eukaryota	c__Oomycetes	o__Albuginales	f__Albuginaceae	g__Albugo	s__Albugo_candida
OTU1938	d__Metazoa	p__Cnidaria	c__Hydrozoa	o__Leptothecata	f__Laodiceidae	g__Laodicea	s__Laodicea_undulata
OTU1786	d__Eukaryota	p__norank_Eukaryota	c__norank_Eukaryota	o__norank_Eukaryota	f__norank_Eukaryota	g__norank_Eukaryota	s__uncultured_eukaryote
OTU2063	d__Viridiplantae	p__Chlorophyta	c__Chlorophyceae	o__Sphaeropleales	f__Scenedesmaceae	g__Desmodesmus	s__Desmodesmus_subspicatus
OTU436	d__Eukaryota	p__norank_Eukaryota	c__norank_Eukaryota	o__Euglyphida	f__Paulinellidae	g__Paulinella	s__Paulinella_chromatophora
OTU1255	d__Viridiplantae	p__Chlorophyta	c__Chlorophyceae	o__Chlamydomonadales	f__Chlorococcaceae	g__Fasciculochloris	s__Fasciculochloris_boldii
OTU1547	d__Eukaryota	p__norank_Eukaryota	c__norank_Eukaryota	o__Protosteliales	f__Protosteliaceae	g__Protosteliopsis	s__Protosteliopsis_fimicola
OTU933	d__Metazoa	p__Arthropoda	c__Hexanauplia	o__Cyclopoida	f__Cyclopidae	g__Mesocyclops	s__Mesocyclops_sp._TyZL01
OTU764	d__Eukaryota	p__norank_Eukaryota	c__Oligohymenophorea	o__Sessilida	f__Vorticellidae	g__Pseudovorticella	s__Pseudovorticella_sp._2_LZ53
OTU1516	d__Viridiplantae	p__Chlorophyta	c__Chlorophyceae	o__Chlamydomonadales	f__Chlorococcaceae	g__Spongiococcum	s__Spongiococcum_tetrasporum
OTU1690	d__Eukaryota	p__norank_Eukaryota	c__Chrysophyceae	o__Hydrurales	f__norank_Hydrurales	g__norank_Hydrurales	s__uncultured_Hydrurus_sp.
OTU1890	d__Eukaryota	p__norank_Eukaryota	c__Chrysophyceae	o__Chromulinales	f__Chromulinaceae	g__Pedospumella	s__Pedospumella_encystans
OTU1952	d__Eukaryota	p__norank_Eukaryota	c__Dinophyceae	o__Syndiniales	f__Amoebophryaceae	g__Amoebophrya	s__Amoebophrya_sp.
OTU2186	d__Eukaryota	p__Euglenida	c__norank_Euglenida	o__Euglenales	f__Euglenaceae	g__Trachelomonas	s__Trachelomonas_bernardinensis
OTU873	d__Viridiplantae	p__Chlorophyta	c__Nephroselmidophyceae	o__norank_Nephroselmidophyceae	f__norank_Nephroselmidophyceae	g__Nephroselmis	s__Nephroselmis_viridis
OTU2062	d__Eukaryota	p__norank_Eukaryota	c__Dinophyceae	o__Syndiniales	f__Amoebophryaceae	g__Amoebophrya	s__Amoebophrya_sp.
OTU235	d__Viridiplantae	p__Chlorophyta	c__Chlorophyceae	o__Sphaeropleales	f__Rotundellaceae	g__Rotundella	s__Rotundella_rotunda
OTU851	d__Eukaryota	p__norank_Eukaryota	c__Dinophyceae	o__Peridiniales	f__Kryptoperidiniaceae	g__Unruhdinium	s__Unruhdinium_penardii
OTU1617	d__Viridiplantae	p__Chlorophyta	c__Chlorophyceae	o__Chlamydomonadales	f__Chlamydomonadaceae	g__Chlamydomonas	s__Chlamydomonas_bacca
OTU1759	d__Eukaryota	p__norank_Eukaryota	c__norank_Eukaryota	o__norank_Eukaryota	f__norank_Eukaryota	g__norank_Eukaryota	s__uncultured_eukaryote
OTU1420	d__Viridiplantae	p__Chlorophyta	c__Pedinophyceae	o__Pedinomonadales	f__Pedinomonadaceae	g__Pedinomonas	s__Pedinomonas_sp._UTEX_'LB_1027'
OTU1828	d__Fungi	p__Chytridiomycota	c__norank_Chytridiomycota	o__norank_Chytridiomycota	f__norank_Chytridiomycota	g__norank_Chytridiomycota	s__uncultured_Chytridiomycota
OTU1891	d__Eukaryota	p__Cryptophyta	c__norank_Cryptophyta	o__Cryptomonadales	f__Goniomonadaceae	g__Goniomonas	s__Goniomonas_sp._SH-8
OTU1506	d__Eukaryota	p__norank_Eukaryota	c__norank_Eukaryota	o__Euglyphida	f__Paulinellidae	g__Paulinella	s__Paulinella_chromatophora
OTU3179	d__Eukaryota	p__norank_Eukaryota	c__norank_Eukaryota	o__norank_Eukaryota	f__norank_Eukaryota	g__norank_Eukaryota	s__uncultured_eukaryote
OTU1581	d__Eukaryota	p__Apicomplexa	c__Conoidasida	o__Eucoccidiorida	f__Eimeriidae	g__norank_Eimeriidae	s__uncultured_Eimeriidae
OTU300	d__unclassified	p__unclassified	c__unclassified	o__unclassified	f__unclassified	g__unclassified	s__unclassified
OTU5586	d__Viridiplantae	p__Streptophyta	c__norank_Streptophyta	o__Fabales	f__Fabaceae	g__norank_Fabaceae	s__Phaseoleae_environmental_sample
OTU3782	d__Eukaryota	p__norank_Eukaryota	c__Eustigmatophyceae	o__Goniochloridales	f__norank_Goniochloridales	g__Pseudostaurastrum	s__Pseudostaurastrum_enorme
OTU1282	d__Eukaryota	p__norank_Eukaryota	c__norank_Eukaryota	o__norank_Eukaryota	f__norank_Eukaryota	g__norank_Eukaryota	s__uncultured_eukaryote
OTU1033	d__Eukaryota	p__Cryptophyta	c__norank_Cryptophyta	o__Pyrenomonadales	f__Geminigeraceae	g__Teleaulax	s__Teleaulax_acuta
OTU1340	d__Eukaryota	p__Cryptophyta	c__norank_Cryptophyta	o__Cryptomonadales	f__Cryptomonadaceae	g__Cryptomonas	s__Cryptomonas_pyrenoidifera
OTU1816	d__Eukaryota	p__norank_Eukaryota	c__norank_Eukaryota	o__norank_Eukaryota	f__norank_Eukaryota	g__norank_Eukaryota	s__uncultured_eukaryote
OTU2210	d__Eukaryota	p__norank_Eukaryota	c__norank_Eukaryota	o__norank_Eukaryota	f__norank_Eukaryota	g__Pirsonia	s__Pirsonia_formosa
OTU1658	d__Viridiplantae	p__Chlorophyta	c__Chlorophyceae	o__Chlamydomonadales	f__Chlamydomonadaceae	g__Chlamydomonas	s__Chlamydomonas_proteus
OTU1670	d__Viridiplantae	p__Chlorophyta	c__Chlorophyceae	o__Chlamydomonadales	f__Chlamydomonadaceae	g__Lobochlamys	s__Lobochlamys_sp._Ru-6-5
OTU1838	d__Eukaryota	p__Apicomplexa	c__Conoidasida	o__Eucoccidiorida	f__Eimeriidae	g__norank_Eimeriidae	s__uncultured_Eimeriidae
OTU1904	d__Eukaryota	p__Cryptophyta	c__norank_Cryptophyta	o__Pyrenomonadales	f__Chroomonadaceae	g__Komma	s__Komma_caudata
OTU396	d__Eukaryota	p__norank_Eukaryota	c__Labyrinthulomycetes	o__norank_Labyrinthulomycetes	f__Thraustochytriaceae	g__Thraustochytrium	s__Thraustochytrium_sp.
OTU1415	d__Eukaryota	p__norank_Eukaryota	c__norank_Eukaryota	o__norank_Eukaryota	f__norank_Eukaryota	g__norank_Eukaryota	s__uncultured_eukaryote
OTU3807	d__Eukaryota	p__norank_Eukaryota	c__Eustigmatophyceae	o__Goniochloridales	f__norank_Goniochloridales	g__Goniochloris	s__Goniochloris_sculpta
OTU1939	d__Eukaryota	p__norank_Eukaryota	c__norank_Eukaryota	o__norank_Eukaryota	f__norank_Eukaryota	g__norank_Eukaryota	s__uncultured_eukaryote
OTU1399	d__Eukaryota	p__norank_Eukaryota	c__Spirotrichea	o__Tintinnida	f__Tintinnidae	g__Tintinnidium	s__Tintinnidium_cf._primitivum
OTU1347	d__Viridiplantae	p__Chlorophyta	c__Chlorophyceae	o__Chlamydomonadales	f__Chlamydomonadaceae	g__Chlamydomonas	s__Chlamydomonas_pitschmannii
OTU3111	d__Eukaryota	p__norank_Eukaryota	c__Litostomatea	o__Haptorida	f__Didiniidae	g__Didinium	s__Didinium_nasutum
OTU1767	d__Viridiplantae	p__Chlorophyta	c__Chlorophyceae	o__Sphaeropleales	f__Hydrodictyaceae	g__Pseudopediastrum	s__Pseudopediastrum_boryanum
OTU296	d__Eukaryota	p__norank_Eukaryota	c__Labyrinthulomycetes	o__norank_Labyrinthulomycetes	f__Thraustochytriaceae	g__Thraustochytrium	s__Thraustochytrium_sp.
OTU1737	d__Viridiplantae	p__Chlorophyta	c__Trebouxiophyceae	o__Chlorellales	f__Chlorellaceae	g__Dictyosphaerium	s__Dictyosphaerium_sp._YN12-2
OTU1815	d__Viridiplantae	p__Chlorophyta	c__Chlorophyceae	o__Sphaeropleales	f__Scenedesmaceae	g__Tetradesmus	s__Tetradesmus_incrassatulus
OTU1966	d__Eukaryota	p__Cryptophyta	c__norank_Cryptophyta	o__Pyrenomonadales	f__Chroomonadaceae	g__Chroomonas	s__Chroomonas_gentoftensis
OTU7185	d__Viridiplantae	p__Chlorophyta	c__Trebouxiophyceae	o__Chlorellales	f__Chlorellaceae	g__Chlorella	s__Chlorella_sorokiniana
OTU1921	d__Eukaryota	p__Rhodophyta	c__Rhodellophyceae	o__Glaucosphaerales	f__Glaucosphaeraceae	g__Glaucosphaera	s__Glaucosphaera_vacuolata
OTU1605	d__Viridiplantae	p__Chlorophyta	c__Chlorophyceae	o__Chlamydomonadales	f__Chlorococcaceae	g__Chlorococcum	s__Chlorococcum_turfosum
OTU1922	d__Fungi	p__Chytridiomycota	c__Chytridiomycetes	o__Rhizophlyctidales	f__Rhizophlyctidaceae	g__Rhizophlyctis	s__Rhizophlyctis_rosea
OTU1194	d__Eukaryota	p__norank_Eukaryota	c__Phaeophyceae	o__Dictyotales	f__Dictyotaceae	g__Padina	s__Padina_arborescens
OTU1606	d__Eukaryota	p__Rhodophyta	c__Rhodellophyceae	o__Rhodellales	f__Rhodellaceae	g__Neorhodella	s__Neorhodella_cyanea
OTU1967	d__Eukaryota	p__norank_Eukaryota	c__Thecofilosea	o__norank_Thecofilosea	f__norank_Thecofilosea	g__Fisculla	s__Fisculla_cf._margaritae
OTU1953	d__Fungi	p__Basidiomycota	c__Tremellomycetes	o__Filobasidiales	f__Filobasidiaceae	g__Goffeauzyma	s__Goffeauzyma_iberica
OTU2284	d__Eukaryota	p__norank_Eukaryota	c__Eustigmatophyceae	o__norank_Eustigmatophyceae	f__norank_Eustigmatophyceae	g__Tetraedriella	s__Tetraedriella_tumidula
OTU1807	d__Eukaryota	p__norank_Eukaryota	c__Labyrinthulomycetes	o__norank_Labyrinthulomycetes	f__Thraustochytriaceae	g__Oblongichytrium	s__Oblongichytrium_sp.
OTU1985	d__Eukaryota	p__Apicomplexa	c__Conoidasida	o__Eucoccidiorida	f__Eimeriidae	g__norank_Eimeriidae	s__uncultured_Eimeriidae
OTU2354	d__Fungi	p__Chytridiomycota	c__Chytridiomycetes	o__Chytridiales	f__Chytriomycetaceae	g__Rhizoclosmatium	s__Rhizoclosmatium_sp.
OTU2027	d__Viridiplantae	p__Chlorophyta	c__Chlorophyceae	o__Sphaeropleales	f__Radiococcaceae	g__Radiococcus	s__Radiococcus_polycoccus
OTU2353	d__Eukaryota	p__norank_Eukaryota	c__Aphelidea	o__norank_Aphelidea	f__norank_Aphelidea	g__Amoeboaphelidium	s__Amoeboaphelidium_protococcarum
OTU1341	d__Eukaryota	p__Bacillariophyta	c__Coscinodiscophyceae	o__Thalassiosirales	f__Thalassiosiraceae	g__Thalassiosira	s__Thalassiosira_allenii
OTU1138	d__Metazoa	p__Cnidaria	c__Hydrozoa	o__Leptothecata	f__Eirenidae	g__Helgicirrha	s__Helgicirrha_cari
OTU2419	d__Viridiplantae	p__Chlorophyta	c__Chlorophyceae	o__Chlamydomonadales	f__Volvocaceae	g__Lobomonas	s__Lobomonas_francei
OTU2421	d__Eukaryota	p__norank_Eukaryota	c__norank_Eukaryota	o__Cercomonadida	f__Cercomonadidae	g__Neocercomonas	s__Neocercomonas_tuberculata
OTU2187	d__Eukaryota	p__Cryptophyta	c__norank_Cryptophyta	o__Cryptomonadales	f__Goniomonadaceae	g__Goniomonas	s__Goniomonas_avonlea
OTU2420	d__Viridiplantae	p__Chlorophyta	c__Chlorophyceae	o__Sphaeropleales	f__Pseudomuriellaceae	g__Pseudomuriella	s__Pseudomuriella_aurantiaca
OTU2389	d__Eukaryota	p__norank_Eukaryota	c__Synurophyceae	o__Synurales	f__Mallomonadaceae	g__Mallomonas	s__Mallomonas_rasilis
OTU2012	d__Eukaryota	p__norank_Eukaryota	c__norank_Eukaryota	o__Bicosoecida	f__Bicosoecidae	g__Bicosoeca	s__Bicosoeca_petiolata
OTU862	d__Viridiplantae	p__Chlorophyta	c__Chlorophyceae	o__Sphaeropleales	f__Scenedesmaceae	g__Coelastrum	s__Coelastrum_astroideum
OTU1112	d__unclassified	p__unclassified	c__unclassified	o__unclassified	f__unclassified	g__unclassified	s__unclassified
OTU7163	d__Fungi	p__Chytridiomycota	c__Chytridiomycetes	o__Rhizophydiales	f__Rhizophydiaceae	g__Rhizophydium	s__Rhizophydium_sp.
OTU1968	d__Viridiplantae	p__Chlorophyta	c__Chlorophyceae	o__Chlamydomonadales	f__Chlamydomonadaceae	g__Chloromonas	s__Chloromonas_vernalis
OTU2232	d__Eukaryota	p__norank_Eukaryota	c__norank_Eukaryota	o__norank_Eukaryota	f__norank_Eukaryota	g__norank_Eukaryota	s__phytoplankton_environmental_sample
OTU2064	d__Eukaryota	p__Cryptophyta	c__norank_Cryptophyta	o__Pyrenomonadales	f__Chroomonadaceae	g__Chroomonas	s__Chroomonas_nordstedtii
OTU2390	d__Viridiplantae	p__Chlorophyta	c__Chlorophyceae	o__Chlamydomonadales	f__Chlamydomonadaceae	g__Chlamydomonas	s__Chlamydomonas_sp._ICE-MDV
OTU1954	d__Eukaryota	p__norank_Eukaryota	c__Eustigmatophyceae	o__Goniochloridales	f__norank_Goniochloridales	g__Goniochloris	s__Goniochloris_sculpta
OTU1287	d__Eukaryota	p__norank_Eukaryota	c__Oligohymenophorea	o__Pleuronematida	f__Cyclidiidae	g__Cyclidium	s__Cyclidium_varibonneti
OTU2450	d__Eukaryota	p__Apicomplexa	c__Conoidasida	o__Eucoccidiorida	f__Eimeriidae	g__norank_Eimeriidae	s__uncultured_Eimeriidae
OTU3278	d__Eukaryota	p__norank_Eukaryota	c__norank_Eukaryota	o__norank_Eukaryota	f__norank_Eukaryota	g__norank_Eukaryota	s__uncultured_eukaryote
OTU2504	d__Eukaryota	p__Euglenida	c__norank_Euglenida	o__Euglenales	f__Phacaceae	g__Discoplastis	s__Discoplastis_sp._Gungnamji052507K
OTU2422	d__Eukaryota	p__norank_Eukaryota	c__norank_Eukaryota	o__norank_Eukaryota	f__norank_Eukaryota	g__norank_Eukaryota	s__uncultured_eukaryote
OTU882	d__Fungi	p__Chytridiomycota	c__Chytridiomycetes	o__Rhizophydiales	f__Rhizophydiaceae	g__Rhizophydium	s__Rhizophydium_patellarium
OTU565	d__Viridiplantae	p__Chlorophyta	c__Trebouxiophyceae	o__Chlorellales	f__Oocystaceae	g__Tetrastrum	s__Tetrastrum_staurogeniiforme
OTU870	d__Eukaryota	p__norank_Eukaryota	c__norank_Eukaryota	o__norank_Eukaryota	f__norank_Eukaryota	g__norank_Eukaryota	s__uncultured_eukaryote
OTU1715	d__Eukaryota	p__norank_Eukaryota	c__norank_Eukaryota	o__Bicosoecida	f__norank_Bicosoecida	g__norank_Bicosoecida	s__uncultured_Bicosoecida
OTU1932	d__Eukaryota	p__norank_Eukaryota	c__norank_Eukaryota	o__norank_Eukaryota	f__Histionidae	g__Reclinomonas	s__Reclinomonas_americana
OTU2545	d__Eukaryota	p__Euglenida	c__norank_Euglenida	o__Euglenales	f__Phacaceae	g__Lepocinclis	s__Lepocinclis_acus
OTU2503	d__unclassified	p__unclassified	c__unclassified	o__unclassified	f__unclassified	g__unclassified	s__unclassified
OTU2391	d__Eukaryota	p__norank_Eukaryota	c__Chrysophyceae	o__Chromulinales	f__Chromulinaceae	g__Pedospumella	s__Pedospumella_encystans
OTU1924	d__Viridiplantae	p__Chlorophyta	c__Chlorophyceae	o__Chlamydomonadales	f__Chlamydomonadaceae	g__Chlamydomonas	s__Chlamydomonas_reinhardtii
OTU2548	d__Eukaryota	p__norank_Eukaryota	c__Labyrinthulomycetes	o__norank_Labyrinthulomycetes	f__norank_Labyrinthulomycetes	g__Diplophrys	s__Diplophrys_sp._ATCC_50360
OTU2502	d__Fungi	p__Ascomycota	c__Saccharomycetes	o__Saccharomycetales	f__Phaffomycetaceae	g__Komagataella	s__Komagataella_phaffii
OTU2257	d__Viridiplantae	p__Chlorophyta	c__Chlorophyceae	o__Chlamydomonadales	f__Chlamydomonadaceae	g__Chlamydomonas	s__Chlamydomonas_dorsoventralis
OTU1582	d__Viridiplantae	p__Streptophyta	c__norank_Streptophyta	o__Fabales	f__Fabaceae	g__norank_Fabaceae	s__Phaseoleae_environmental_sample
OTU2547	d__Eukaryota	p__norank_Eukaryota	c__Eustigmatophyceae	o__Goniochloridales	f__norank_Goniochloridales	g__Goniochloris	s__Goniochloris_sculpta
OTU1923	d__Eukaryota	p__Cryptophyta	c__norank_Cryptophyta	o__Pyrenomonadales	f__Chroomonadaceae	g__Chroomonas	s__Chroomonas_sp._M1624
OTU1940	d__Fungi	p__Chytridiomycota	c__Chytridiomycetes	o__Chytridiales	f__Chytriomycetaceae	g__Entophlyctis	s__Entophlyctis_sp.
OTU2549	d__Metazoa	p__Cnidaria	c__Myxozoa	o__Bivalvulida	f__Myxobolidae	g__Myxobolus	s__Myxobolus_pseudoacinosus
OTU2544	d__Metazoa	p__Cnidaria	c__Hydrozoa	o__Leptothecata	f__Campanulariidae	g__Obelia	s__Obelia_dichotoma
OTU2315	d__unclassified	p__unclassified	c__unclassified	o__unclassified	f__unclassified	g__unclassified	s__unclassified
OTU1484	d__Viridiplantae	p__Chlorophyta	c__Trebouxiophyceae	o__Chlorellales	f__Oocystaceae	g__Oocystella	s__Oocystella_oogama
OTU680	d__Eukaryota	p__norank_Eukaryota	c__Litostomatea	o__Cyclotrichida	f__Mesodiniidae	g__norank_Mesodiniidae	s__uncultured_Mesodinium_sp.
OTU1539	d__Eukaryota	p__norank_Eukaryota	c__Dinophyceae	o__norank_Dinophyceae	f__norank_Dinophyceae	g__norank_Dinophyceae	s__uncultured_dinoflagellate
OTU2633	d__Eukaryota	p__Euglenida	c__norank_Euglenida	o__Euglenales	f__Phacaceae	g__Phacus	s__Phacus_longicauda
OTU1092	d__Eukaryota	p__Cryptophyta	c__norank_Cryptophyta	o__Pyrenomonadales	f__Pyrenomonadaceae	g__Rhodomonas	s__Rhodomonas_sp._CCMP324
OTU1829	d__Eukaryota	p__norank_Eukaryota	c__norank_Eukaryota	o__Bicosoecida	f__Bicosoecidae	g__Bicosoeca	s__Bicosoeca_petiolata
OTU1491	d__Metazoa	p__Arthropoda	c__Arachnida	o__Sarcoptiformes	f__Acaridae	g__Tyrophagus	s__Tyrophagus_sp._DL-2014
OTU2258	d__Eukaryota	p__Euglenida	c__norank_Euglenida	o__Euglenales	f__Phacaceae	g__Lepocinclis	s__Lepocinclis_tripteris
OTU7156	d__Eukaryota	p__norank_Eukaryota	c__Oomycetes	o__Lagenidiales	f__norank_Lagenidiales	g__Paralagenidium	s__Paralagenidium_karlingii
OTU607	d__Eukaryota	p__norank_Eukaryota	c__Eustigmatophyceae	o__Goniochloridales	f__norank_Goniochloridales	g__Trachydiscus	s__Trachydiscus_sp.
OTU2590	d__Fungi	p__Chytridiomycota	c__norank_Chytridiomycota	o__norank_Chytridiomycota	f__norank_Chytridiomycota	g__norank_Chytridiomycota	s__uncultured_Chytridiomycota
OTU1685	d__Viridiplantae	p__Chlorophyta	c__Chlorophyceae	o__Sphaeropleales	f__Scenedesmaceae	g__Desmodesmus	s__Desmodesmus_armatus
OTU1905	d__Fungi	p__Mucoromycota	c__Glomeromycetes	o__Diversisporales	f__Gigasporaceae	g__Gigaspora	s__Gigaspora_margarita
OTU2589	d__Viridiplantae	p__Chlorophyta	c__Trebouxiophyceae	o__Chlorellales	f__Oocystaceae	g__Oocystella	s__Oocystella_oogama
OTU2233	d__Eukaryota	p__norank_Eukaryota	c__norank_Eukaryota	o__Cercomonadida	f__Cercomonadidae	g__Paracercomonas	s__Paracercomonas_crassicauda
OTU7216	d__Viridiplantae	p__Chlorophyta	c__Trebouxiophyceae	o__Chlorellales	f__Oocystaceae	g__Oocystella	s__Oocystella_oogama
OTU2688	d__Viridiplantae	p__Chlorophyta	c__Chlorophyceae	o__Sphaeropleales	f__Sphaeropleaceae	g__Atractomorpha	s__Atractomorpha_echinata
OTU500	d__Metazoa	p__Rotifera	c__Monogononta	o__Flosculariaceae	f__Filinidae	g__Filinia	s__Filinia_longiseta
OTU7171	d__Viridiplantae	p__Chlorophyta	c__Chlorophyceae	o__Chlamydomonadales	f__Phacotaceae	g__Phacotus	s__Phacotus_lenticularis
OTU2690	d__Fungi	p__Mucoromycota	c__Glomeromycetes	o__Glomerales	f__Glomeraceae	g__norank_Glomeraceae	s__uncultured_Glomeraceae
OTU2259	d__Eukaryota	p__norank_Eukaryota	c__Oligohymenophorea	o__Pleuronematida	f__Cyclidiidae	g__Cyclidium	s__Cyclidium_varibonneti
OTU2632	d__Eukaryota	p__norank_Eukaryota	c__norank_Eukaryota	o__norank_Eukaryota	f__norank_Eukaryota	g__norank_Eukaryota	s__uncultured_eukaryote
OTU2689	d__Eukaryota	p__norank_Eukaryota	c__Chrysophyceae	o__Chromulinales	f__Chromulinaceae	g__Monas	s__Monas_sp._TON-O
OTU2260	d__Eukaryota	p__Bacillariophyta	c__Coscinodiscophyceae	o__Thalassiosirales	f__Stephanodiscaceae	g__Cyclotella	s__Cyclotella_cryptica
OTU2513	d__Eukaryota	p__Bacillariophyta	c__Coscinodiscophyceae	o__Coscinodiscales	f__Coscinodiscaceae	g__Coscinodiscus	s__Coscinodiscus_jonesianus
OTU1438	d__Viridiplantae	p__Chlorophyta	c__Chlorophyceae	o__Chlamydomonadales	f__Actinochloridaceae	g__Actinochloris	s__Actinochloris_sphaerica
OTU1025	d__Viridiplantae	p__Chlorophyta	c__Chlorophyceae	o__Chlamydomonadales	f__Chlamydomonadaceae	g__Chlamydomonas	s__Chlamydomonas_globosa
OTU2316	d__Eukaryota	p__Bacillariophyta	c__Fragilariophyceae	o__Rhaponeidales	f__Rhaphoneidaceae	g__Rhaphoneis	s__Rhaphoneis_sp._s0366
OTU883	d__Eukaryota	p__Bacillariophyta	c__Bacillariophyceae	o__Naviculales	f__Naviculaceae	g__Navicula	s__Navicula_arenaria
OTU2743	d__Eukaryota	p__norank_Eukaryota	c__Eustigmatophyceae	o__Goniochloridales	f__norank_Goniochloridales	g__Pseudostaurastrum	s__Pseudostaurastrum_sp._CCALA_10174
OTU2317	d__Eukaryota	p__Apicomplexa	c__Conoidasida	o__Eucoccidiorida	f__Eimeriidae	g__norank_Eimeriidae	s__uncultured_Eimeriidae
OTU2550	d__Viridiplantae	p__Chlorophyta	c__Chlorophyceae	o__Chlamydomonadales	f__Phacotaceae	g__Phacotus	s__Phacotus_sphaericus
OTU416	d__Eukaryota	p__Cryptophyta	c__norank_Cryptophyta	o__Pyrenomonadales	f__Chroomonadaceae	g__Chroomonas	s__Chroomonas_coerulea
OTU7211	d__Fungi	p__Chytridiomycota	c__Chytridiomycetes	o__Rhizophlyctidales	f__Rhizophlyctidaceae	g__Rhizophlyctis	s__Rhizophlyctis_rosea
OTU1499	d__Eukaryota	p__Cryptophyta	c__norank_Cryptophyta	o__Cryptomonadales	f__Cryptomonadaceae	g__Cryptomonas	s__Cryptomonas_tetrapyrenoidosa
OTU2591	d__Viridiplantae	p__Chlorophyta	c__Trebouxiophyceae	o__Chlorellales	f__Oocystaceae	g__Planctonema	s__Planctonema_lauterbornii
OTU1081	d__Viridiplantae	p__Chlorophyta	c__Trebouxiophyceae	o__Chlorellales	f__Oocystaceae	g__Oocystis	s__Oocystis_parva
OTU2630	d__Eukaryota	p__norank_Eukaryota	c__Eustigmatophyceae	o__Goniochloridales	f__norank_Goniochloridales	g__Goniochloris	s__Goniochloris_sculpta
OTU2159	d__Eukaryota	p__norank_Eukaryota	c__Colpodea	o__Bursariomorphida	f__Bursariidae	g__Bursaria	s__Bursaria_sp._MSD-2007-1
OTU4477	d__Eukaryota	p__norank_Eukaryota	c__Phyllopharyngea	o__Chlamydodontida	f__Lynchellidae	g__Coeloperix	s__Coeloperix_sp._QD_FSP2008060904
OTU2744	d__Eukaryota	p__norank_Eukaryota	c__Chrysophyceae	o__Chromulinales	f__Chromulinaceae	g__Ochromonas	s__Ochromonas_marina
OTU2813	d__Eukaryota	p__norank_Eukaryota	c__norank_Eukaryota	o__norank_Eukaryota	f__norank_Eukaryota	g__norank_Eukaryota	s__uncultured_eukaryote
OTU7207	d__Viridiplantae	p__Chlorophyta	c__Chlorophyceae	o__Sphaeropleales	f__Hydrodictyaceae	g__Stauridium	s__Stauridium_tetras
OTU2551	d__Eukaryota	p__norank_Eukaryota	c__Eustigmatophyceae	o__Goniochloridales	f__norank_Goniochloridales	g__Trachydiscus	s__Trachydiscus_sp.
OTU2741	d__unclassified	p__unclassified	c__unclassified	o__unclassified	f__unclassified	g__unclassified	s__unclassified
OTU2742	d__Eukaryota	p__norank_Eukaryota	c__Dinophyceae	o__Syndiniales	f__Amoebophryaceae	g__Amoebophrya	s__Amoebophrya_sp.
OTU2815	d__Eukaryota	p__Cryptophyta	c__norank_Cryptophyta	o__Cryptomonadales	f__Cryptomonadaceae	g__Cryptomonas	s__Cryptomonas_ovata
OTU1864	d__unclassified	p__unclassified	c__unclassified	o__unclassified	f__unclassified	g__unclassified	s__unclassified
OTU2818	d__Eukaryota	p__Apicomplexa	c__Conoidasida	o__Eucoccidiorida	f__Eimeriidae	g__norank_Eimeriidae	s__uncultured_Eimeriidae
OTU2816	d__Eukaryota	p__Cryptophyta	c__norank_Cryptophyta	o__Pyrenomonadales	f__Chroomonadaceae	g__Chroomonas	s__Chroomonas_sp._M1703
OTU2476	d__Eukaryota	p__norank_Eukaryota	c__Litostomatea	o__Haptorida	f__Trachelophyllidae	g__Lagynophrya	s__Lagynophrya_acuminata
OTU2355	d__Eukaryota	p__norank_Eukaryota	c__norank_Eukaryota	o__norank_Eukaryota	f__norank_Eukaryota	g__norank_Eukaryota	s__uncultured_eukaryote
OTU2814	d__Eukaryota	p__norank_Eukaryota	c__Ichthyosporea	o__Dermocystida	f__norank_Dermocystida	g__Rhinosporidium	s__Rhinosporidium_cygnus
OTU2320	d__unclassified	p__unclassified	c__unclassified	o__unclassified	f__unclassified	g__unclassified	s__unclassified
OTU2812	d__Eukaryota	p__norank_Eukaryota	c__Oligohymenophorea	o__Philasterida	f__Loxocephalidae	g__Dexiotricha	s__Dexiotricha_elliptica
OTU2634	d__unclassified	p__unclassified	c__unclassified	o__unclassified	f__unclassified	g__unclassified	s__unclassified
OTU7220	d__Metazoa	p__Rotifera	c__Monogononta	o__Ploima	f__Synchaetidae	g__Polyarthra	s__Polyarthra_remata
OTU2879	d__Eukaryota	p__norank_Eukaryota	c__norank_Eukaryota	o__norank_Eukaryota	f__norank_Eukaryota	g__norank_Eukaryota	s__uncultured_alveolate
OTU1892	d__Viridiplantae	p__Chlorophyta	c__Trebouxiophyceae	o__Chlorellales	f__Chlorellaceae	g__Catena	s__Catena_viridis
OTU2817	d__Eukaryota	p__Bacillariophyta	c__Bacillariophyceae	o__Bacillariales	f__Bacillariaceae	g__Nitzschia	s__Nitzschia_dissipata
OTU2234	d__Fungi	p__Basidiomycota	c__Tremellomycetes	o__Tremellales	f__Tremellaceae	g__Tremella	s__Tremella_pertusariae
OTU1594	d__Metazoa	p__Cnidaria	c__Hydrozoa	o__Leptothecata	f__Campanulariidae	g__Clytia	s__Clytia_gracilis
OTU2505	d__Viridiplantae	p__Chlorophyta	c__Chlorophyceae	o__Chlorosarcinales	f__norank_Chlorosarcinales	g__Neochlorosarcina	s__Neochlorosarcina_negevensis
OTU2131	d__Eukaryota	p__norank_Eukaryota	c__Spirotrichea	o__Urostylida	f__Urostylidae	g__Extraholosticha	s__Extraholosticha_sylvatica
OTU2881	d__Eukaryota	p__norank_Eukaryota	c__Dinophyceae	o__norank_Dinophyceae	f__norank_Dinophyceae	g__norank_Dinophyceae	s__uncultured_dinoflagellate
OTU2878	d__Viridiplantae	p__Chlorophyta	c__Chlorophyceae	o__Chlamydomonadales	f__Volvocaceae	g__Gonium	s__Gonium_pectorale
OTU7224	d__Viridiplantae	p__Chlorophyta	c__Trebouxiophyceae	o__Chlorellales	f__Chlorellaceae	g__Dictyosphaerium	s__Dictyosphaerium_sp._SMUS-2018
OTU1727	d__Eukaryota	p__norank_Eukaryota	c__Phyllopharyngea	o__Chlamydodontida	f__Lynchellidae	g__Coeloperix	s__Coeloperix_sp._QD_FSP2008060904
OTU2028	d__Eukaryota	p__norank_Eukaryota	c__norank_Eukaryota	o__norank_Eukaryota	f__norank_Eukaryota	g__norank_Eukaryota	s__uncultured_eukaryote
OTU2042	d__Eukaryota	p__norank_Eukaryota	c__Chrysophyceae	o__Chromulinales	f__Chromulinaceae	g__Ochromonas	s__Ochromonas_sp._aestuarii
OTU2880	d__unclassified	p__unclassified	c__unclassified	o__unclassified	f__unclassified	g__unclassified	s__unclassified
OTU2949	d__Viridiplantae	p__Chlorophyta	c__Chlorophyceae	o__Sphaeropleales	f__Scenedesmaceae	g__Didymocystis	s__Didymocystis_inermis
OTU2452	d__Eukaryota	p__norank_Eukaryota	c__Heterolobosea	o__Schizopyrenida	f__Vahlkampfiidae	g__Vahlkampfia	s__Vahlkampfia_avara
OTU954	d__Eukaryota	p__Bacillariophyta	c__Bacillariophyceae	o__Cymbellales	f__Anomoeoneidaceae	g__Anomoeoneis	s__Anomoeoneis_sphaerophora
OTU1559	d__Eukaryota	p__Bacillariophyta	c__Bacillariophyceae	o__Bacillariales	f__Bacillariaceae	g__Nitzschia	s__Nitzschia_palea
OTU1839	d__Eukaryota	p__norank_Eukaryota	c__norank_Eukaryota	o__Cercomonadida	f__Cercomonadidae	g__Paracercomonas	s__Paracercomonas_sp._Panama67
OTU2451	d__Eukaryota	p__norank_Eukaryota	c__Prostomatea	o__Prorodontida	f__Colepidae	g__Levicoleps	s__Levicoleps_biwae
OTU1941	d__Viridiplantae	p__Chlorophyta	c__Chlorophyceae	o__Sphaeropleales	f__Neochloridaceae	g__Neochloris	s__Neochloris_sp._GM4e
OTU7159	d__Viridiplantae	p__Chlorophyta	c__Trebouxiophyceae	o__Chlorellales	f__Chlorellaceae	g__Chlorella	s__Chlorella_coloniales
OTU1738	d__Viridiplantae	p__Chlorophyta	c__norank_Chlorophyta	o__norank_Chlorophyta	f__norank_Chlorophyta	g__norank_Chlorophyta	s__uncultured_Chlorophyta
OTU5591	d__unclassified	p__unclassified	c__unclassified	o__unclassified	f__unclassified	g__unclassified	s__unclassified
OTU2453	d__Eukaryota	p__norank_Eukaryota	c__Eustigmatophyceae	o__Goniochloridales	f__norank_Goniochloridales	g__Goniochloris	s__Goniochloris_sculpta
OTU1728	d__Viridiplantae	p__Chlorophyta	c__Chlorophyceae	o__Sphaeropleales	f__Pseudomuriellaceae	g__Pseudomuriella	s__Pseudomuriella_aurantiaca
OTU1726	d__Eukaryota	p__norank_Eukaryota	c__Chrysophyceae	o__Chromulinales	f__Chromulinaceae	g__Spumella	s__Spumella_lacusvadosi
OTU2261	d__Eukaryota	p__norank_Eukaryota	c__Chrysophyceae	o__norank_Chrysophyceae	f__norank_Chrysophyceae	g__norank_Chrysophyceae	s__uncultured_Chrysophyceae
OTU7181	d__Eukaryota	p__norank_Eukaryota	c__Eustigmatophyceae	o__Goniochloridales	f__norank_Goniochloridales	g__Trachydiscus	s__Trachydiscus_sp.
OTU3024	d__Eukaryota	p__norank_Eukaryota	c__norank_Eukaryota	o__norank_Eukaryota	f__Raphidiophryidae	g__Raphidiophrys	s__Raphidiophrys_ambigua
OTU2691	d__Eukaryota	p__norank_Eukaryota	c__Chrysophyceae	o__Chromulinales	f__Paraphysomonadaceae	g__Paraphysomonas	s__Paraphysomonas_sp._GflagA
OTU7226	d__Viridiplantae	p__Chlorophyta	c__Trebouxiophyceae	o__Chlorellales	f__Chlorellaceae	g__Micractinium	s__Micractinium_sp._SAG_48.93
OTU713	d__unclassified	p__unclassified	c__unclassified	o__unclassified	f__unclassified	g__unclassified	s__unclassified
OTU2065	d__Viridiplantae	p__Chlorophyta	c__Chlorophyceae	o__Sphaeropleales	f__Scenedesmaceae	g__norank_Scenedesmaceae	s__Scenedesmaceae_sp._Mary_9/21_BT-16w
OTU3029	d__Eukaryota	p__norank_Eukaryota	c__norank_Eukaryota	o__norank_Eukaryota	f__Heterophryidae	g__Heterophrys	s__Heterophrys_marina
OTU3025	d__Viridiplantae	p__Chlorophyta	c__Chlorophyceae	o__Chlamydomonadales	f__Chlamydomonadaceae	g__Dangeardinia	s__Dangeardinia_desmidii
OTU2745	d__Eukaryota	p__norank_Eukaryota	c__norank_Eukaryota	o__norank_Eukaryota	f__norank_Eukaryota	g__norank_Eukaryota	s__uncultured_alveolate
OTU3027	d__Eukaryota	p__norank_Eukaryota	c__norank_Eukaryota	o__Cercomonadida	f__Cercomonadidae	g__Eocercomonas	s__Eocercomonas_exploratorii
OTU3026	d__Eukaryota	p__norank_Eukaryota	c__Nassophorea	o__Nassulida	f__Nassulidae	g__Nassula	s__Nassula_labiata
OTU3028	d__Eukaryota	p__norank_Eukaryota	c__norank_Eukaryota	o__Thaumatomonadida	f__norank_Thaumatomonadida	g__norank_Thaumatomonadida	s__uncultured_Thaumatomonadida
OTU3031	d__Viridiplantae	p__Chlorophyta	c__Chlorophyceae	o__Chlamydomonadales	f__Chlamydomonadaceae	g__Chlamydomonas	s__Chlamydomonas_globosa
OTU3093	d__Eukaryota	p__norank_Eukaryota	c__norank_Eukaryota	o__Choanoflagellida	f__Stephanoecidae	g__Stephanoeca	s__Stephanoeca_diplocostata
OTU7174	d__Eukaryota	p__norank_Eukaryota	c__Eustigmatophyceae	o__Goniochloridales	f__norank_Goniochloridales	g__Goniochloris	s__Goniochloris_sculpta
OTU3030	d__Eukaryota	p__Cryptophyta	c__norank_Cryptophyta	o__Pyrenomonadales	f__Chroomonadaceae	g__Falcomonas	s__Falcomonas_daucoides
OTU3096	d__Eukaryota	p__norank_Eukaryota	c__Chrysophyceae	o__Chromulinales	f__Dinobryaceae	g__Poteriospumella	s__Poteriospumella_sp.
OTU7172	d__Eukaryota	p__norank_Eukaryota	c__norank_Eukaryota	o__norank_Eukaryota	f__norank_Eukaryota	g__norank_Eukaryota	s__uncultured_eukaryote
OTU2747	d__Eukaryota	p__norank_Eukaryota	c__Litostomatea	o__Haptorida	f__Spathidiidae	g__Spathidium	s__Spathidium_stammeri
OTU3036	d__Eukaryota	p__norank_Eukaryota	c__norank_Eukaryota	o__norank_Eukaryota	f__norank_Eukaryota	g__norank_Eukaryota	s__uncultured_eukaryote
OTU3094	d__Eukaryota	p__norank_Eukaryota	c__norank_Eukaryota	o__norank_Eukaryota	f__Acanthocystidae	g__Pterocystis	s__Pterocystis_sp._JJP-2003
OTU2746	d__Eukaryota	p__norank_Eukaryota	c__norank_Eukaryota	o__norank_Eukaryota	f__norank_Eukaryota	g__norank_Eukaryota	s__uncultured_eukaryote
OTU604	d__Viridiplantae	p__Chlorophyta	c__Chlorophyceae	o__Sphaeropleales	f__Scenedesmaceae	g__Enallax	s__Enallax_acutiformis
OTU3097	d__Eukaryota	p__norank_Eukaryota	c__norank_Eukaryota	o__norank_Eukaryota	f__norank_Eukaryota	g__norank_Eukaryota	s__uncultured_eukaryote
OTU3098	d__Eukaryota	p__norank_Eukaryota	c__norank_Eukaryota	o__norank_Eukaryota	f__Collodictyonidae	g__Collodictyon	s__Collodictyon_triciliatum
OTU2883	d__Viridiplantae	p__Chlorophyta	c__Chlorophyceae	o__norank_Chlorophyceae	f__norank_Chlorophyceae	g__Carteria	s__Carteria_radiosa
OTU3095	d__Eukaryota	p__norank_Eukaryota	c__Synurophyceae	o__Synurales	f__Synuraceae	g__Chrysosphaerella	s__Chrysosphaerella_sp._summer
OTU1628	d__Viridiplantae	p__Chlorophyta	c__Chlorophyceae	o__Chlamydomonadales	f__Phacotaceae	g__Pteromonas	s__Pteromonas_protracta
OTU2552	d__Eukaryota	p__norank_Eukaryota	c__Spirotrichea	o__Sporadotrichida	f__Halteriidae	g__Halteria	s__Halteria_sp._bLaN2
OTU2543	d__Viridiplantae	p__Chlorophyta	c__Chlorophyceae	o__Chlamydomonadales	f__Dunaliellaceae	g__Hafniomonas	s__Hafniomonas_reticulata
OTU1986	d__Eukaryota	p__Cryptophyta	c__norank_Cryptophyta	o__norank_Cryptophyta	f__norank_Cryptophyta	g__norank_Cryptophyta	s__uncultured_Cryptophyta
OTU597	d__Viridiplantae	p__Chlorophyta	c__Trebouxiophyceae	o__norank_Trebouxiophyceae	f__norank_Trebouxiophyceae	g__Choricystis	s__Choricystis_parasitica
OTU2635	d__Fungi	p__Basidiomycota	c__Agaricomycetes	o__Agaricales	f__Inocybaceae	g__Auritella	s__Auritella_spiculosa
OTU2553	d__Eukaryota	p__norank_Eukaryota	c__norank_Eukaryota	o__Vampyrellida	f__Leptophryidae	g__Arachnula	s__Arachnula_impatiens
OTU1583	d__Eukaryota	p__norank_Eukaryota	c__norank_Eukaryota	o__norank_Eukaryota	f__norank_Eukaryota	g__norank_Eukaryota	s__uncultured_eukaryote
OTU3172	d__Eukaryota	p__Euglenida	c__norank_Euglenida	o__Euglenales	f__Euglenaceae	g__Strombomonas	s__Strombomonas_acuminata
OTU271	d__Eukaryota	p__norank_Eukaryota	c__norank_Eukaryota	o__norank_Eukaryota	f__norank_Eukaryota	g__norank_Eukaryota	s__uncultured_Cercozoa
OTU2160	d__Eukaryota	p__norank_Eukaryota	c__Synurophyceae	o__Synurales	f__Synuraceae	g__Chrysosphaerella	s__Chrysosphaerella_sp._summer
OTU716	d__Viridiplantae	p__Chlorophyta	c__Chlorophyceae	o__Chlamydomonadales	f__norank_Chlamydomonadales	g__Tetracystis	s__Tetracystis_pulchra
OTU2748	d__Eukaryota	p__norank_Eukaryota	c__Dinophyceae	o__Syndiniales	f__norank_Syndiniales	g__norank_Syndiniales	s__uncultured_Amoebophrya
OTU3100	d__Viridiplantae	p__Streptophyta	c__Zygnemophyceae	o__Desmidiales	f__Desmidiaceae	g__Actinotaenium	s__Actinotaenium_curtum
OTU3176	d__Eukaryota	p__norank_Eukaryota	c__Oligohymenophorea	o__Sessilida	f__Vorticellidae	g__Vorticella	s__Vorticella_sp._1_PS-2013
OTU3099	d__Eukaryota	p__norank_Eukaryota	c__norank_Eukaryota	o__norank_Eukaryota	f__norank_Eukaryota	g__norank_Eukaryota	s__uncultured_ciliate
OTU3175	d__Eukaryota	p__norank_Eukaryota	c__Eustigmatophyceae	o__Goniochloridales	f__norank_Goniochloridales	g__Trachydiscus	s__Trachydiscus_sp.
OTU2356	d__Eukaryota	p__norank_Eukaryota	c__Chrysophyceae	o__Chromulinales	f__Chromulinaceae	g__Cyclonexis	s__Cyclonexis_annularis
OTU2318	d__Eukaryota	p__norank_Eukaryota	c__Eustigmatophyceae	o__Goniochloridales	f__norank_Goniochloridales	g__Trachydiscus	s__Trachydiscus_sp.
OTU2043	d__Eukaryota	p__Cryptophyta	c__norank_Cryptophyta	o__Pyrenomonadales	f__Geminigeraceae	g__Guillardia	s__Guillardia_theta
OTU3101	d__Eukaryota	p__Euglenida	c__norank_Euglenida	o__Euglenales	f__Phacaceae	g__Phacus	s__Phacus_platyaulax
OTU3170	d__Eukaryota	p__norank_Eukaryota	c__Eustigmatophyceae	o__Goniochloridales	f__norank_Goniochloridales	g__Pseudostaurastrum	s__Pseudostaurastrum_limneticum
OTU2477	d__Eukaryota	p__Cryptophyta	c__norank_Cryptophyta	o__Cryptomonadales	f__Cryptomonadaceae	g__Chilomonas	s__Chilomonas_sp._M1303
OTU3173	d__Fungi	p__Mucoromycota	c__Glomeromycetes	o__Glomerales	f__Glomeraceae	g__norank_Glomeraceae	s__uncultured_Glomus
OTU3174	d__unclassified	p__unclassified	c__unclassified	o__unclassified	f__unclassified	g__unclassified	s__unclassified
OTU2882	d__Eukaryota	p__norank_Eukaryota	c__Chrysophyceae	o__Chromulinales	f__Chromulinaceae	g__Pedospumella	s__Pedospumella_encystans
OTU5610	d__Viridiplantae	p__Chlorophyta	c__Chlorophyceae	o__Chlamydomonadales	f__Chlamydomonadaceae	g__Chlamydomonas	s__Chlamydomonas_globosa
OTU3171	d__Eukaryota	p__norank_Eukaryota	c__Litostomatea	o__Pleurostomatida	f__Litonotidae	g__Litonotus	s__Litonotus_sp._WS-2014b
OTU7170	d__Viridiplantae	p__Chlorophyta	c__Trebouxiophyceae	o__norank_Trebouxiophyceae	f__norank_Trebouxiophyceae	g__norank_Trebouxiophyceae	s__uncultured_Trebouxiophyceae
OTU2636	d__Eukaryota	p__norank_Eukaryota	c__norank_Eukaryota	o__norank_Eukaryota	f__norank_Eukaryota	g__norank_Eukaryota	s__uncultured_stramenopile
OTU1227	d__Eukaryota	p__norank_Eukaryota	c__Oligohymenophorea	o__Thigmotrichida	f__Ancistridae	g__Ancistrum	s__Ancistrum_japonicum
OTU2506	d__Eukaryota	p__norank_Eukaryota	c__norank_Eukaryota	o__norank_Eukaryota	f__norank_Eukaryota	g__norank_Eukaryota	s__uncultured_eukaryote
OTU1258	d__Viridiplantae	p__Chlorophyta	c__Chlorophyceae	o__Sphaeropleales	f__Scenedesmaceae	g__Desmodesmus	s__Desmodesmus_costato-granulatus
OTU3177	d__Viridiplantae	p__Chlorophyta	c__Chlorophyceae	o__Chlamydomonadales	f__Volvocaceae	g__Colemanosphaera	s__Colemanosphaera_charkowiensis
OTU2749	d__unclassified	p__unclassified	c__unclassified	o__unclassified	f__unclassified	g__unclassified	s__unclassified
OTU3272	d__Eukaryota	p__Euglenida	c__norank_Euglenida	o__Euglenales	f__Phacaceae	g__Phacus	s__Phacus_longicauda
OTU3178	d__Eukaryota	p__norank_Eukaryota	c__Oligohymenophorea	o__Hymenostomatida	f__Tetrahymenidae	g__Tetrahymena	s__Tetrahymena_thermophila
OTU3270	d__Metazoa	p__Bryozoa	c__Gymnolaemata	o__Ctenostomatida	f__Vesiculariidae	g__Amathia	s__Amathia_gracilis
OTU3271	d__Viridiplantae	p__Chlorophyta	c__Chlorophyceae	o__Sphaeropleales	f__Scenedesmaceae	g__Hariotina	s__Hariotina_reticulata
OTU2478	d__Eukaryota	p__Apicomplexa	c__Conoidasida	o__Eucoccidiorida	f__Eimeriidae	g__norank_Eimeriidae	s__uncultured_Eimeriidae
OTU2750	d__Eukaryota	p__Cryptophyta	c__norank_Cryptophyta	o__Cryptomonadales	f__Cryptomonadaceae	g__Cryptomonas	s__Cryptomonas_sp._CCAC_0109
OTU1054	d__Viridiplantae	p__Chlorophyta	c__Chlorophyceae	o__Chlamydomonadales	f__Chlamydomonadaceae	g__Chlamydomonas	s__Chlamydomonas_globosa
OTU1797	d__Eukaryota	p__norank_Eukaryota	c__Spirotrichea	o__norank_Spirotrichea	f__norank_Spirotrichea	g__norank_Spirotrichea	s__Choreotrichia_sp._bLPN2
OTU2132	d__Eukaryota	p__norank_Eukaryota	c__Spirotrichea	o__Euplotida	f__Uronychiidae	g__Diophrys	s__Diophrys_oligothrix
OTU802	d__Viridiplantae	p__Chlorophyta	c__Trebouxiophyceae	o__Chlorellales	f__Oocystaceae	g__Oocystella	s__Oocystella_oogama
OTU1739	d__Eukaryota	p__norank_Eukaryota	c__Litostomatea	o__Haptorida	f__Spathidiidae	g__Apobryophyllum	s__Apobryophyllum_schmidingeri
OTU2423	d__Viridiplantae	p__Chlorophyta	c__Chlorophyceae	o__Chlamydomonadales	f__Chlamydomonadaceae	g__Microglena	s__Microglena_monadina
OTU3274	d__Eukaryota	p__norank_Eukaryota	c__Eustigmatophyceae	o__Goniochloridales	f__norank_Goniochloridales	g__Trachydiscus	s__Trachydiscus_sp.
OTU3273	d__Eukaryota	p__norank_Eukaryota	c__norank_Eukaryota	o__norank_Eukaryota	f__norank_Eukaryota	g__norank_Eukaryota	s__uncultured_eukaryote
OTU3373	d__Fungi	p__Mucoromycota	c__Glomeromycetes	o__Diversisporales	f__Gigasporaceae	g__Racocetra	s__Racocetra_fulgida
OTU650	d__Eukaryota	p__norank_Eukaryota	c__norank_Eukaryota	o__norank_Eukaryota	f__Paramoebidae	g__Paramoeba	s__Paramoeba_atlantica
OTU1671	d__Eukaryota	p__Euglenida	c__norank_Euglenida	o__Euglenales	f__Phacaceae	g__Lepocinclis	s__Lepocinclis_playfairiana
OTU3374	d__Eukaryota	p__Apicomplexa	c__Conoidasida	o__Eucoccidiorida	f__Eimeriidae	g__norank_Eimeriidae	s__uncultured_Eimeriidae
OTU3040	d__Eukaryota	p__Bacillariophyta	c__Coscinodiscophyceae	o__norank_Coscinodiscophyceae	f__Aulacoseiraceae	g__Aulacoseira	s__Aulacoseira_nyassensis
OTU3275	d__Viridiplantae	p__Chlorophyta	c__Chlorophyceae	o__Chlamydomonadales	f__Chlamydomonadaceae	g__Chloromonas	s__Chloromonas_insignis
OTU2637	d__Eukaryota	p__norank_Eukaryota	c__Phyllopharyngea	o__Chlamydodontida	f__Chlamydodontidae	g__Chlamydodon	s__Chlamydodon_mnemosyne
OTU1798	d__Eukaryota	p__norank_Eukaryota	c__norank_Eukaryota	o__norank_Eukaryota	f__norank_Eukaryota	g__norank_Eukaryota	s__uncultured_eukaryote
OTU3375	d__Viridiplantae	p__Chlorophyta	c__Chlorophyceae	o__Chlamydomonadales	f__Haematococcaceae	g__Gungnir	s__Gungnir_neglectum
OTU2357	d__Viridiplantae	p__Chlorophyta	c__Chlorophyceae	o__Chlamydomonadales	f__Chlamydomonadaceae	g__Lobochlamys	s__Lobochlamys_sp._Ru-6-5
OTU2285	d__Fungi	p__Chytridiomycota	c__norank_Chytridiomycota	o__norank_Chytridiomycota	f__norank_Chytridiomycota	g__norank_Chytridiomycota	s__uncultured_Chytridiomycota
OTU1984	d__Eukaryota	p__norank_Eukaryota	c__Eustigmatophyceae	o__Goniochloridales	f__norank_Goniochloridales	g__Trachydiscus	s__Trachydiscus_sp.
OTU7169	d__Viridiplantae	p__Chlorophyta	c__Chlorophyceae	o__Chlamydomonadales	f__Volvocaceae	g__Pandorina	s__Pandorina_morum
OTU1969	d__Eukaryota	p__Cryptophyta	c__norank_Cryptophyta	o__Cryptomonadales	f__Cryptomonadaceae	g__Cryptomonas	s__Cryptomonas_erosa
OTU2283	d__Viridiplantae	p__Chlorophyta	c__Chlorophyceae	o__Sphaeropleales	f__Schroederiaceae	g__Schroederia	s__Schroederia_setigera
OTU2188	d__Eukaryota	p__norank_Eukaryota	c__norank_Eukaryota	o__Cercomonadida	f__Cercomonadidae	g__Cercomonas	s__Cercomonas_sp._Tempisque
OTU2692	d__Eukaryota	p__norank_Eukaryota	c__norank_Eukaryota	o__norank_Eukaryota	f__norank_Eukaryota	g__norank_Eukaryota	s__uncultured_alveolate
OTU3487	d__Viridiplantae	p__Streptophyta	c__Zygnemophyceae	o__Desmidiales	f__norank_Desmidiales	g__norank_Desmidiales	s__uncultured_Closterium
OTU1684	d__Eukaryota	p__norank_Eukaryota	c__Phaeophyceae	o__Dictyotales	f__Dictyotaceae	g__Padina	s__Padina_arborescens
OTU3377	d__Fungi	p__Mucoromycota	c__Glomeromycetes	o__Glomerales	f__Glomeraceae	g__norank_Glomeraceae	s__uncultured_Funneliformis
OTU3376	d__Eukaryota	p__norank_Eukaryota	c__norank_Eukaryota	o__norank_Eukaryota	f__norank_Eukaryota	g__norank_Eukaryota	s__uncultured_eukaryote
OTU3486	d__Eukaryota	p__norank_Eukaryota	c__norank_Eukaryota	o__Glissomonadida	f__Sandonidae	g__Bodomorpha	s__Bodomorpha_sp._HFCC57
OTU561	d__Eukaryota	p__Bacillariophyta	c__Coscinodiscophyceae	o__Thalassiosirales	f__Thalassiosiraceae	g__Conticribra	s__Conticribra_weissflogiopsis
OTU7158	d__Eukaryota	p__norank_Eukaryota	c__Haptophyceae	o__Isochrysidales	f__Noelaerhabdaceae	g__Emiliania	s__Emiliania_huxleyi
OTU3489	d__Eukaryota	p__Euglenida	c__norank_Euglenida	o__Euglenales	f__Phacaceae	g__Phacus	s__Phacus_trimarginatus
OTU2235	d__Viridiplantae	p__Chlorophyta	c__Chlorophyceae	o__Chlamydomonadales	f__Chlamydomonadaceae	g__Lobochlamys	s__Lobochlamys_culleus
OTU3491	d__Eukaryota	p__Euglenida	c__norank_Euglenida	o__Euglenales	f__Phacaceae	g__Lepocinclis	s__Lepocinclis_tripteris
OTU3488	d__Fungi	p__Chytridiomycota	c__norank_Chytridiomycota	o__norank_Chytridiomycota	f__norank_Chytridiomycota	g__norank_Chytridiomycota	s__uncultured_Chytridiomycota
OTU2067	d__Eukaryota	p__norank_Eukaryota	c__Oomycetes	o__Lagenidiales	f__norank_Lagenidiales	g__Paralagenidium	s__Paralagenidium_karlingii
OTU2324	d__Eukaryota	p__norank_Eukaryota	c__Eustigmatophyceae	o__Goniochloridales	f__norank_Goniochloridales	g__Trachydiscus	s__Trachydiscus_sp.
OTU2000	d__unclassified	p__unclassified	c__unclassified	o__unclassified	f__unclassified	g__unclassified	s__unclassified
OTU2693	d__Eukaryota	p__norank_Eukaryota	c__Chrysophyceae	o__Chromulinales	f__Chromulinaceae	g__norank_Chromulinaceae	s__uncultured_Chromulinaceae
OTU1439	d__Fungi	p__Chytridiomycota	c__norank_Chytridiomycota	o__norank_Chytridiomycota	f__norank_Chytridiomycota	g__norank_Chytridiomycota	s__uncultured_Chytridiomycota
OTU1760	d__Eukaryota	p__Bacillariophyta	c__Bacillariophyceae	o__Bacillariales	f__Bacillariaceae	g__Nitzschia	s__Nitzschia_linearis
OTU3492	d__Eukaryota	p__Cryptophyta	c__norank_Cryptophyta	o__Pyrenomonadales	f__Chroomonadaceae	g__Chroomonas	s__Chroomonas_gentoftensis
OTU2638	d__Eukaryota	p__norank_Eukaryota	c__Dinophyceae	o__Thoracosphaerales	f__Thoracosphaeraceae	g__Ensiculifera	s__Ensiculifera_imariensis
OTU2286	d__Metazoa	p__Arthropoda	c__Branchiopoda	o__Diplostraca	f__Bosminidae	g__Bosmina	s__Bosmina_longirostris
OTU2694	d__Eukaryota	p__norank_Eukaryota	c__Phaeophyceae	o__Dictyotales	f__Dictyotaceae	g__Padina	s__Padina_arborescens
OTU3490	d__Fungi	p__Mucoromycota	c__Mucoromycetes	o__Mucorales	f__Lichtheimiaceae	g__Lichtheimia	s__Lichtheimia_ramosa
OTU3624	d__Archaea	p__Euryarchaeota	c__norank_Euryarchaeota	o__norank_Euryarchaeota	f__norank_Euryarchaeota	g__norank_Euryarchaeota	s__uncultured_euryarchaeote
OTU2352	d__Eukaryota	p__Cryptophyta	c__norank_Cryptophyta	o__Cryptomonadales	f__Cryptomonadaceae	g__Cryptomonas	s__Cryptomonas_sp._Yeonra43011B
OTU2751	d__unclassified	p__unclassified	c__unclassified	o__unclassified	f__unclassified	g__unclassified	s__unclassified
OTU2819	d__unclassified	p__unclassified	c__unclassified	o__unclassified	f__unclassified	g__unclassified	s__unclassified
OTU719	d__Metazoa	p__Arthropoda	c__Hexanauplia	o__Calanoida	f__Centropagidae	g__Sinocalanus	s__Sinocalanus_sinensis
OTU5625	d__Metazoa	p__Rotifera	c__Monogononta	o__Ploima	f__Brachionidae	g__Keratella	s__Keratella_quadrata
OTU3276	d__Eukaryota	p__Apicomplexa	c__Conoidasida	o__Eucoccidiorida	f__Cryptosporidiidae	g__Cryptosporidium	s__Cryptosporidium_bovis
OTU2236	d__Viridiplantae	p__Chlorophyta	c__Chlorophyceae	o__Chlamydomonadales	f__Chlamydomonadaceae	g__Dangeardinia	s__Dangeardinia_metastigma
OTU3378	d__Viridiplantae	p__Streptophyta	c__norank_Streptophyta	o__Fabales	f__Fabaceae	g__norank_Fabaceae	s__Phaseoleae_environmental_sample
OTU1465	d__unclassified	p__unclassified	c__unclassified	o__unclassified	f__unclassified	g__unclassified	s__unclassified
OTU2945	d__Eukaryota	p__Euglenida	c__norank_Euglenida	o__Euglenales	f__Euglenaceae	g__Euglena	s__Euglena_tristella
OTU3625	d__unclassified	p__unclassified	c__unclassified	o__unclassified	f__unclassified	g__unclassified	s__unclassified
OTU872	d__Eukaryota	p__Euglenida	c__norank_Euglenida	o__Euglenales	f__Phacaceae	g__Phacus	s__Phacus_similis
OTU7178	d__Fungi	p__Chytridiomycota	c__norank_Chytridiomycota	o__norank_Chytridiomycota	f__norank_Chytridiomycota	g__norank_Chytridiomycota	s__uncultured_Chytridiomycota
OTU2061	d__Eukaryota	p__norank_Eukaryota	c__Raphidophyceae	o__Chattonellales	f__Vacuolariaceae	g__Gonyostomum	s__Gonyostomum_semen
OTU4909	d__Viridiplantae	p__Chlorophyta	c__Chlorophyceae	o__Sphaeropleales	f__Dictyochloridaceae	g__Dictyochloris	s__Dictyochloris_pulchra
OTU2737	d__Eukaryota	p__norank_Eukaryota	c__Chrysophyceae	o__Chromulinales	f__Paraphysomonadaceae	g__Paraphysomonas	s__Paraphysomonas_foraminifera
OTU1814	d__Eukaryota	p__Cryptophyta	c__norank_Cryptophyta	o__norank_Cryptophyta	f__norank_Cryptophyta	g__norank_Cryptophyta	s__uncultured_Cryptophyta
OTU2809	d__Viridiplantae	p__Chlorophyta	c__Chlorophyceae	o__Chlamydomonadales	f__Chlamydomonadaceae	g__Chlamydomonas	s__Chlamydomonas_sp._KNF0008
OTU2158	d__Eukaryota	p__norank_Eukaryota	c__Chrysophyceae	o__norank_Chrysophyceae	f__norank_Chrysophyceae	g__norank_Chrysophyceae	s__Chrysophyceae_sp.
OTU2207	d__Eukaryota	p__norank_Eukaryota	c__Chrysophyceae	o__Chromulinales	f__Paraphysomonadaceae	g__Paraphysomonas	s__Paraphysomonas_foraminifera
OTU3168	d__Viridiplantae	p__Chlorophyta	c__Chlorophyceae	o__Sphaeropleales	f__Scenedesmaceae	g__Didymocystis	s__Didymocystis_inermis
OTU1657	d__Eukaryota	p__norank_Eukaryota	c__Heterolobosea	o__norank_Heterolobosea	f__norank_Heterolobosea	g__Percolomonas	s__Percolomonas_cosmopolitus
OTU3626	d__Eukaryota	p__norank_Eukaryota	c__norank_Eukaryota	o__Spongomonadida	f__Spongomonadidae	g__Spongomonas	s__Spongomonas_minima
OTU3776	d__Eukaryota	p__norank_Eukaryota	c__Chrysophyceae	o__Chromulinales	f__Chromulinaceae	g__Ochromonas	s__Ochromonas_sp.
OTU2947	d__Eukaryota	p__norank_Eukaryota	c__Colpodea	o__Cyrtolophosidida	f__Cyrtolophosididae	g__Cyrtolophosis	s__Cyrtolophosis_mucicola
OTU3775	d__Viridiplantae	p__Chlorophyta	c__Trebouxiophyceae	o__Chlorellales	f__Oocystaceae	g__Franceia	s__Franceia_amphitricha
OTU7237	d__Fungi	p__Chytridiomycota	c__norank_Chytridiomycota	o__norank_Chytridiomycota	f__norank_Chytridiomycota	g__norank_Chytridiomycota	s__uncultured_Chytridiomycota
OTU3627	d__Eukaryota	p__norank_Eukaryota	c__norank_Eukaryota	o__norank_Eukaryota	f__norank_Eukaryota	g__norank_Eukaryota	s__uncultured_eukaryote
OTU2738	d__Viridiplantae	p__Chlorophyta	c__Trebouxiophyceae	o__Trebouxiales	f__Trebouxiaceae	g__Symbiochloris	s__Symbiochloris_sp._SG-2018
OTU1758	d__Eukaryota	p__Cryptophyta	c__norank_Cryptophyta	o__Pyrenomonadales	f__Chroomonadaceae	g__Komma	s__Komma_caudata
OTU763	d__Fungi	p__Mucoromycota	c__Mortierellomycetes	o__Mortierellales	f__Mortierellaceae	g__Mortierella	s__Mortierella_sp._1_ZHNL-2013
OTU3779	d__Eukaryota	p__norank_Eukaryota	c__Raphidophyceae	o__Chattonellales	f__Vacuolariaceae	g__Gonyostomum	s__Gonyostomum_semen
OTU3778	d__Eukaryota	p__norank_Eukaryota	c__Dinophyceae	o__Gymnodiniales	f__Gymnodiniaceae	g__Amphidinium	s__Amphidinium_sp._D1-CMSTAC020
OTU2542	d__Eukaryota	p__norank_Eukaryota	c__Phyllopharyngea	o__Exogenida	f__Ephelotidae	g__Ephelota	s__Ephelota_sp._CXR06101202
OTU2629	d__Eukaryota	p__norank_Eukaryota	c__Prostomatea	o__Prorodontida	f__Colepidae	g__Coleps	s__Coleps_hirtus
OTU2013	d__Eukaryota	p__Euglenida	c__norank_Euglenida	o__Euglenales	f__Phacaceae	g__Phacus	s__Phacus_pusillus
OTU1863	d__Viridiplantae	p__Chlorophyta	c__Trebouxiophyceae	o__Chlorellales	f__Chlorellaceae	g__Nannochloris	s__Nannochloris_bacillaris
OTU2948	d__Eukaryota	p__norank_Eukaryota	c__norank_Eukaryota	o__Cercomonadida	f__Cercomonadidae	g__Cercomonas	s__Cercomonas_sp.
OTU3105	d__Viridiplantae	p__Chlorophyta	c__Pedinophyceae	o__Pedinomonadales	f__Pedinomonadaceae	g__Pedinomonas	s__Pedinomonas_minor
OTU3965	d__Eukaryota	p__norank_Eukaryota	c__Dinophyceae	o__Peridiniales	f__Protoperidiniaceae	g__Protoperidinium	s__Protoperidinium_excentricum
OTU3966	d__Eukaryota	p__norank_Eukaryota	c__norank_Eukaryota	o__Vampyrellida	f__Leptophryidae	g__Arachnula	s__Arachnula_impatiens
OTU7176	d__Eukaryota	p__norank_Eukaryota	c__Eustigmatophyceae	o__Goniochloridales	f__norank_Goniochloridales	g__Trachydiscus	s__Trachydiscus_sp._COBIEM_31
OTU657	d__Fungi	p__Mucoromycota	c__Glomeromycetes	o__Diversisporales	f__Gigasporaceae	g__Gigaspora	s__Gigaspora_margarita
OTU1785	d__Eukaryota	p__norank_Eukaryota	c__Spirotrichea	o__Sporadotrichida	f__Trachelostylidae	g__Lamtostyla	s__Lamtostyla_ovalis
OTU3169	d__Eukaryota	p__norank_Eukaryota	c__Dinophyceae	o__norank_Dinophyceae	f__norank_Dinophyceae	g__norank_Dinophyceae	s__uncultured_dinoflagellate
OTU2208	d__Eukaryota	p__norank_Eukaryota	c__norank_Eukaryota	o__Kinetoplastida	f__Bodonidae	g__Neobodo	s__Neobodo_designis
OTU2739	d__Eukaryota	p__norank_Eukaryota	c__Oligohymenophorea	o__Peniculida	f__Parameciidae	g__Paramecium	s__Paramecium_bursaria
OTU1937	d__Viridiplantae	p__Chlorophyta	c__Chlorophyceae	o__Sphaeropleales	f__Scenedesmaceae	g__Desmodesmus	s__Desmodesmus_costato-granulatus
OTU3801	d__Viridiplantae	p__Streptophyta	c__Zygnemophyceae	o__Desmidiales	f__Desmidiaceae	g__Cosmarium	s__Cosmarium_hammeri
OTU3967	d__Viridiplantae	p__Chlorophyta	c__Chlorophyceae	o__Sphaeropleales	f__Scenedesmaceae	g__Scenedesmus	s__Scenedesmus_sp._SM8_2
OTU3634	d__Viridiplantae	p__Chlorophyta	c__Chlorophyceae	o__Chlamydomonadales	f__Chlamydomonadaceae	g__Vitreochlamys	s__Vitreochlamys_sp._YgS1601C1
OTU1105	d__Eukaryota	p__norank_Eukaryota	c__norank_Eukaryota	o__norank_Eukaryota	f__norank_Eukaryota	g__norank_Eukaryota	s__uncultured_marine_eukaryote
OTU2876	d__Metazoa	p__Cnidaria	c__Anthozoa	o__Pennatulacea	f__Virgulariidae	g__Virgularia	s__Virgularia_gustaviana
OTU1538	d__Viridiplantae	p__Chlorophyta	c__Trebouxiophyceae	o__Chlorellales	f__Chlorellaceae	g__Didymogenes	s__Didymogenes_anomala
OTU4186	d__Eukaryota	p__norank_Eukaryota	c__norank_Eukaryota	o__Vampyrellida	f__Leptophryidae	g__Platyreta	s__Platyreta_germanica
OTU1840	d__Eukaryota	p__norank_Eukaryota	c__norank_Eukaryota	o__norank_Eukaryota	f__norank_Eukaryota	g__norank_Eukaryota	s__uncultured_eukaryote
OTU3780	d__Eukaryota	p__norank_Eukaryota	c__norank_Eukaryota	o__norank_Eukaryota	f__norank_Eukaryota	g__norank_Eukaryota	s__uncultured_eukaryote
OTU2475	d__Eukaryota	p__norank_Eukaryota	c__norank_Eukaryota	o__norank_Eukaryota	f__norank_Eukaryota	g__Pirsonia	s__Pirsonia_guinardiae
OTU2507	d__Eukaryota	p__Euglenida	c__norank_Euglenida	o__Euglenales	f__Phacaceae	g__Phacus	s__Phacus_limnophila
OTU4187	d__unclassified	p__unclassified	c__unclassified	o__unclassified	f__unclassified	g__unclassified	s__unclassified
OTU3968	d__unclassified	p__unclassified	c__unclassified	o__unclassified	f__unclassified	g__unclassified	s__unclassified
OTU3180	d__Fungi	p__Chytridiomycota	c__Chytridiomycetes	o__Chytridiales	f__Chytriomycetaceae	g__Entophlyctis	s__Entophlyctis_sp.
OTU2106	d__Viridiplantae	p__Chlorophyta	c__Chlorophyceae	o__Chlamydomonadales	f__Chlamydomonadaceae	g__Chlamydomonas	s__Chlamydomonas_proteus
OTU4478	d__Eukaryota	p__Euglenida	c__norank_Euglenida	o__Euglenales	f__Euglenaceae	g__Euglena	s__Euglena_agilis
OTU3781	d__Eukaryota	p__norank_Eukaryota	c__Spirotrichea	o__Tintinnida	f__Tintinnidae	g__Tintinnidium	s__Tintinnidium_fluviatile
OTU3091	d__Eukaryota	p__norank_Eukaryota	c__Dinophyceae	o__norank_Dinophyceae	f__norank_Dinophyceae	g__norank_Dinophyceae	s__uncultured_dinoflagellate
OTU415	d__Eukaryota	p__norank_Eukaryota	c__norank_Eukaryota	o__Bicosoecida	f__Bicosoecidae	g__Bicosoeca	s__Bicosoeca_petiolata
OTU4479	d__Fungi	p__Chytridiomycota	c__Chytridiomycetes	o__Chytridiales	f__Chytridiaceae	g__Phlyctochytrium	s__Phlyctochytrium_planicorne
OTU4480	d__Eukaryota	p__Cryptophyta	c__norank_Cryptophyta	o__Cryptomonadales	f__Cryptomonadaceae	g__Cryptomonas	s__Cryptomonas_curvata
OTU4481	d__Eukaryota	p__Euglenida	c__norank_Euglenida	o__Euglenales	f__Phacaceae	g__Lepocinclis	s__Lepocinclis_acus
OTU4482	d__Eukaryota	p__Cryptophyta	c__norank_Cryptophyta	o__norank_Cryptophyta	f__norank_Cryptophyta	g__norank_Cryptophyta	s__uncultured_Cryptophyta
OTU7168	d__Viridiplantae	p__Chlorophyta	c__Trebouxiophyceae	o__Chlorellales	f__Chlorellaceae	g__Pumiliosphaera	s__Pumiliosphaera_acidophila
OTU4484	d__Fungi	p__Chytridiomycota	c__Chytridiomycetes	o__Rhizophydiales	f__Terramycetaceae	g__Boothiomyces	s__Boothiomyces_macroporosum
OTU4483	d__Eukaryota	p__norank_Eukaryota	c__norank_Eukaryota	o__norank_Eukaryota	f__norank_Eukaryota	g__norank_Eukaryota	s__uncultured_eukaryote
OTU4188	d__Viridiplantae	p__Chlorophyta	c__Trebouxiophyceae	o__Chlorellales	f__Chlorellaceae	g__Marasphaerium	s__Marasphaerium_gattermannii
OTU967	d__Eukaryota	p__norank_Eukaryota	c__norank_Eukaryota	o__norank_Eukaryota	f__norank_Eukaryota	g__norank_Eukaryota	s__uncultured_eukaryote
OTU3969	d__Bacteria	p__norank_Bacteria	c__norank_Bacteria	o__norank_Bacteria	f__norank_Bacteria	g__norank_Bacteria	s__uncultured_bacterium
OTU4897	d__Eukaryota	p__Rhodophyta	c__Bangiophyceae	o__Porphyridiales	f__Porphyridiaceae	g__Erythrolobus	s__Erythrolobus_australicus
OTU4189	d__Eukaryota	p__Bacillariophyta	c__Coscinodiscophyceae	o__Rhizosoleniales	f__Rhizosoleniaceae	g__Urosolenia	s__Urosolenia_eriensis
OTU4898	d__Eukaryota	p__norank_Eukaryota	c__norank_Eukaryota	o__Himatismenida	f__Cochliopodiidae	g__Cochliopodium	s__Cochliopodium_kieliense
OTU4899	d__unclassified	p__unclassified	c__unclassified	o__unclassified	f__unclassified	g__unclassified	s__unclassified
OTU2314	d__Eukaryota	p__norank_Eukaryota	c__norank_Eukaryota	o__norank_Eukaryota	f__norank_Eukaryota	g__norank_Eukaryota	s__uncultured_eukaryote
OTU4901	d__Fungi	p__Mucoromycota	c__Glomeromycetes	o__Diversisporales	f__Gigasporaceae	g__Gigaspora	s__Gigaspora_margarita
OTU4902	d__Archaea	p__norank_Archaea	c__norank_Archaea	o__norank_Archaea	f__norank_Archaea	g__norank_Archaea	s__uncultured_archaeon
OTU4903	d__Eukaryota	p__Cryptophyta	c__norank_Cryptophyta	o__Cryptomonadales	f__norank_Cryptomonadales	g__norank_Cryptomonadales	s__uncultured_Cryptomonadales
OTU2740	d__Eukaryota	p__norank_Eukaryota	c__Spirotrichea	o__Sporadotrichida	f__Halteriidae	g__Meseres	s__Meseres_corlissi
OTU765	d__Metazoa	p__Mollusca	c__Bivalvia	o__Veneroida	f__Corbiculidae	g__Corbicula	s__Corbicula_fluminea
OTU2811	d__Eukaryota	p__norank_Eukaryota	c__norank_Eukaryota	o__norank_Eukaryota	f__norank_Eukaryota	g__norank_Eukaryota	s__uncultured_marine_picoplankton
OTU208	d__Bacteria	p__Proteobacteria	c__Alphaproteobacteria	o__Sphingomonadales	f__Sphingomonadaceae	g__Sphingomonas	s__Sphingomonas_ursincola
OTU860	d__Fungi	p__Chytridiomycota	c__norank_Chytridiomycota	o__norank_Chytridiomycota	f__norank_Chytridiomycota	g__norank_Chytridiomycota	s__uncultured_Chytridiomycota
OTU2950	d__Eukaryota	p__Cryptophyta	c__norank_Cryptophyta	o__Cryptomonadales	f__Goniomonadaceae	g__Goniomonas	s__Goniomonas_avonlea
OTU4904	d__Eukaryota	p__Cryptophyta	c__norank_Cryptophyta	o__Pyrenomonadales	f__Chroomonadaceae	g__Komma	s__Komma_caudata
OTU2877	d__Bacteria	p__Proteobacteria	c__Alphaproteobacteria	o__Rhizobiales	f__Aurantimonadaceae	g__norank_Aurantimonadaceae	s__uncultured_Aurantimonadaceae_bacterium
OTU3269	d__Eukaryota	p__norank_Eukaryota	c__Chrysophyceae	o__Chromulinales	f__Paraphysomonadaceae	g__Paraphysomonas	s__Paraphysomonas_sp._GflagA
OTU4905	d__unclassified	p__unclassified	c__unclassified	o__unclassified	f__unclassified	g__unclassified	s__unclassified
OTU740	d__Viridiplantae	p__Chlorophyta	c__Chlorophyceae	o__Chlamydomonadales	f__Volvocaceae	g__Lobomonas	s__Lobomonas_francei
OTU3279	d__Eukaryota	p__norank_Eukaryota	c__Eustigmatophyceae	o__Eustigmatales	f__Eustigmataceae	g__Vischeria	s__Vischeria_magna
OTU1774	d__Eukaryota	p__norank_Eukaryota	c__norank_Eukaryota	o__norank_Eukaryota	f__norank_Eukaryota	g__norank_Eukaryota	s__uncultured_eukaryote
OTU4906	d__Eukaryota	p__norank_Eukaryota	c__Odontostomatea	o__Odontostomatida	f__Epalxellidae	g__Epalxella	s__Epalxella_antiquorum
OTU3372	d__Eukaryota	p__Apicomplexa	c__Conoidasida	o__Eucoccidiorida	f__Eimeriidae	g__norank_Eimeriidae	s__uncultured_Eimeriidae
OTU5580	d__unclassified	p__unclassified	c__unclassified	o__unclassified	f__unclassified	g__unclassified	s__unclassified
OTU5581	d__unclassified	p__unclassified	c__unclassified	o__unclassified	f__unclassified	g__unclassified	s__unclassified
OTU5582	d__Eukaryota	p__norank_Eukaryota	c__Spirotrichea	o__norank_Spirotrichea	f__Tontoniidae	g__Pseudotontonia	s__Pseudotontonia_sp._JG-2011a
OTU479	d__Bacteria	p__Proteobacteria	c__Alphaproteobacteria	o__Sphingomonadales	f__Sphingomonadaceae	g__Novosphingobium	s__Novosphingobium_sp.
OTU5583	d__Archaea	p__Euryarchaeota	c__Thermoplasmata	o__Methanomassiliicoccales	f__norank_Methanomassiliicoccales	g__norank_Methanomassiliicoccales	s__Methanomassiliicoccales_archaeon
OTU3116	d__Eukaryota	p__norank_Eukaryota	c__Eustigmatophyceae	o__Eustigmatales	f__Monodopsidaceae	g__Nannochloropsis	s__Nannochloropsis_oceanica
OTU5585	d__unclassified	p__unclassified	c__unclassified	o__unclassified	f__unclassified	g__unclassified	s__unclassified
OTU3628	d__Metazoa	p__Arthropoda	c__Arachnida	o__Sarcoptiformes	f__Acaridae	g__Aleuroglyphus	s__Aleuroglyphus_ovatus
OTU5587	d__Eukaryota	p__Euglenida	c__norank_Euglenida	o__Euglenales	f__Phacaceae	g__Phacus	s__Phacus_raciborskii
OTU5588	d__Eukaryota	p__norank_Eukaryota	c__Eustigmatophyceae	o__Goniochloridales	f__norank_Goniochloridales	g__Goniochloris	s__Goniochloris_sculpta
OTU5589	d__Eukaryota	p__Euglenida	c__norank_Euglenida	o__Euglenales	f__Phacaceae	g__Lepocinclis	s__Lepocinclis_tripteris
OTU2045	d__Eukaryota	p__norank_Eukaryota	c__Labyrinthulomycetes	o__norank_Labyrinthulomycetes	f__Thraustochytriaceae	g__Thraustochytrium	s__Thraustochytrium_sp.
OTU7167	d__Eukaryota	p__norank_Eukaryota	c__Eustigmatophyceae	o__Eustigmatales	f__Eustigmataceae	g__Vischeria	s__Vischeria_magna
OTU4172	d__Metazoa	p__Rotifera	c__Monogononta	o__Ploima	f__Trichocercidae	g__Trichocerca	s__Trichocerca_elongata
OTU2588	d__Eukaryota	p__norank_Eukaryota	c__norank_Eukaryota	o__Kinetoplastida	f__Bodonidae	g__Bodo	s__Bodo_saltans
OTU4496	d__unclassified	p__unclassified	c__unclassified	o__unclassified	f__unclassified	g__unclassified	s__unclassified
OTU2501	d__Bacteria	p__norank_Bacteria	c__norank_Bacteria	o__norank_Bacteria	f__norank_Bacteria	g__norank_Bacteria	s__uncultured_bacterium
OTU7173	d__unclassified	p__unclassified	c__unclassified	o__unclassified	f__unclassified	g__unclassified	s__unclassified
OTU5593	d__Eukaryota	p__norank_Eukaryota	c__Spirotrichea	o__norank_Spirotrichea	f__Tontoniidae	g__Spirotontonia	s__Spirotontonia_grandis
OTU7175	d__Eukaryota	p__norank_Eukaryota	c__Oligohymenophorea	o__Pleuronematida	f__Cyclidiidae	g__Protocyclidium	s__Protocyclidium_citrullus
OTU5594	d__Eukaryota	p__Cryptophyta	c__norank_Cryptophyta	o__Pyrenomonadales	f__Chroomonadaceae	g__Chroomonas	s__Chroomonas_coerulea
OTU5595	d__unclassified	p__unclassified	c__unclassified	o__unclassified	f__unclassified	g__unclassified	s__unclassified
OTU6428	d__Eukaryota	p__Bacillariophyta	c__Coscinodiscophyceae	o__Thalassiosirales	f__Thalassiosiraceae	g__Thalassiosira	s__Thalassiosira_tenera
OTU5596	d__Eukaryota	p__norank_Eukaryota	c__Eustigmatophyceae	o__Goniochloridales	f__norank_Goniochloridales	g__Trachydiscus	s__Trachydiscus_sp._COBIEM_31
OTU7177	d__unclassified	p__unclassified	c__unclassified	o__unclassified	f__unclassified	g__unclassified	s__unclassified
OTU7179	d__Viridiplantae	p__Chlorophyta	c__Chlorophyceae	o__Sphaeropleales	f__Scenedesmaceae	g__Desmodesmus	s__Desmodesmus_pannonicus
OTU7180	d__Eukaryota	p__norank_Eukaryota	c__norank_Eukaryota	o__norank_Eukaryota	f__norank_Eukaryota	g__norank_Eukaryota	s__uncultured_eukaryote
OTU4907	d__Eukaryota	p__norank_Eukaryota	c__Eustigmatophyceae	o__Goniochloridales	f__norank_Goniochloridales	g__Goniochloris	s__Goniochloris_mutica
OTU7182	d__Bacteria	p__norank_Bacteria	c__norank_Bacteria	o__norank_Bacteria	f__norank_Bacteria	g__norank_Bacteria	s__uncultured_bacterium
OTU7187	d__Fungi	p__Chytridiomycota	c__norank_Chytridiomycota	o__norank_Chytridiomycota	f__norank_Chytridiomycota	g__norank_Chytridiomycota	s__uncultured_Chytridiomycota
OTU7184	d__Eukaryota	p__Bacillariophyta	c__Mediophyceae	o__Hemiaulales	f__Hemiaulaceae	g__Eucampia	s__Eucampia_sp.
OTU7183	d__unclassified	p__unclassified	c__unclassified	o__unclassified	f__unclassified	g__unclassified	s__unclassified
OTU5597	d__Eukaryota	p__Euglenida	c__norank_Euglenida	o__Euglenales	f__Euglenaceae	g__Euglena	s__Euglena_gymnodinioides
OTU7186	d__unclassified	p__unclassified	c__unclassified	o__unclassified	f__unclassified	g__unclassified	s__unclassified
OTU7188	d__Viridiplantae	p__Chlorophyta	c__Chlorophyceae	o__Sphaeropleales	f__Radiococcaceae	g__Radiococcus	s__Radiococcus_sp._WJT66VFNP50A
OTU3784	d__Eukaryota	p__Rhodophyta	c__Bangiophyceae	o__Porphyridiales	f__Porphyridiaceae	g__Timspurckia	s__Timspurckia_oligopyrenoides
OTU7189	d__Fungi	p__Chytridiomycota	c__Chytridiomycetes	o__Chytridiales	f__Chytridiaceae	g__Phlyctochytrium	s__Phlyctochytrium_planicorne
OTU7190	d__unclassified	p__unclassified	c__unclassified	o__unclassified	f__unclassified	g__unclassified	s__unclassified
OTU798	d__Bacteria	p__Proteobacteria	c__Alphaproteobacteria	o__Sphingomonadales	f__Erythrobacteraceae	g__Altererythrobacter	s__Altererythrobacter_sp._CAU_1113
OTU7165	d__Eukaryota	p__Bacillariophyta	c__Coscinodiscophyceae	o__Thalassiosirales	f__Stephanodiscaceae	g__Cyclotella	s__Cyclotella_striata
OTU7135	d__Viridiplantae	p__Chlorophyta	c__Chlorophyceae	o__Sphaeropleales	f__Scenedesmaceae	g__Desmodesmus	s__Desmodesmus_sp._HSJ717
OTU7198	d__Viridiplantae	p__Chlorophyta	c__Chlorophyceae	o__Sphaeropleales	f__Scenedesmaceae	g__Desmodesmus	s__Desmodesmus_sp._GM4j
OTU5621	d__Eukaryota	p__norank_Eukaryota	c__Eustigmatophyceae	o__Goniochloridales	f__norank_Goniochloridales	g__Goniochloris	s__Goniochloris_sculpta
OTU7279	d__Eukaryota	p__norank_Eukaryota	c__norank_Eukaryota	o__norank_Eukaryota	f__norank_Eukaryota	g__norank_Eukaryota	s__uncultured_eukaryote
OTU7160	d__Eukaryota	p__norank_Eukaryota	c__Eustigmatophyceae	o__Goniochloridales	f__norank_Goniochloridales	g__Trachydiscus	s__Trachydiscus_sp.
OTU2810	d__Metazoa	p__Brachiopoda	c__Rhynchonellata	o__Terebratulida	f__Kraussinidae	g__Kraussina	s__Kraussina_mercatori
OTU3970	d__Eukaryota	p__Bacillariophyta	c__Coscinodiscophyceae	o__Chaetocerotales	f__Attheyaceae	g__Attheya	s__Attheya_longicornis
OTU4911	d__unclassified	p__unclassified	c__unclassified	o__unclassified	f__unclassified	g__unclassified	s__unclassified
OTU2686	d__Eukaryota	p__Bacillariophyta	c__Coscinodiscophyceae	o__Coscinodiscales	f__Hemidiscaceae	g__Hemidiscus	s__Hemidiscus_cuneiformis
OTU7157	d__unclassified	p__unclassified	c__unclassified	o__unclassified	f__unclassified	g__unclassified	s__unclassified
OTU2011	d__Bacteria	p__Planctomycetes	c__Planctomycetia	o__Planctomycetales	f__norank_Planctomycetales	g__norank_Planctomycetales	s__uncultured_planctomycete
OTU4896	d__Eukaryota	p__Apicomplexa	c__Conoidasida	o__Eucoccidiorida	f__Sarcocystidae	g__Sarcocystis	s__Sarcocystis_miescheriana
OTU4663	d__Metazoa	p__Mollusca	c__Bivalvia	o__Mytiloida	f__Mytilidae	g__Bathymodiolus	s__Bathymodiolus_thermophilus
OTU5640	d__Eukaryota	p__norank_Eukaryota	c__norank_Eukaryota	o__norank_Eukaryota	f__norank_Eukaryota	g__norank_Eukaryota	s__uncultured_eukaryote
OTU3371	d__Eukaryota	p__norank_Eukaryota	c__norank_Eukaryota	o__Perkinsida	f__Perkinsidae	g__norank_Perkinsidae	s__uncultured_perkinsid
OTU6966	d__Eukaryota	p__Bacillariophyta	c__Coscinodiscophyceae	o__Thalassiosirales	f__Skeletonemataceae	g__Skeletonema	s__Skeletonema_costatum
OTU4900	d__Metazoa	p__Annelida	c__Polychaeta	o__Sabellida	f__Sabellidae	g__Branchiomma	s__Branchiomma_bairdi
OTU7162	d__Bacteria	p__Planctomycetes	c__Planctomycetia	o__Planctomycetales	f__norank_Planctomycetales	g__norank_Planctomycetales	s__uncultured_planctomycete
OTU2996	d__Eukaryota	p__norank_Eukaryota	c__Haptophyceae	o__Phaeocystales	f__Phaeocystaceae	g__Phaeocystis	s__Phaeocystis_sp._PLY559
OTU2687	d__unclassified	p__unclassified	c__unclassified	o__unclassified	f__unclassified	g__unclassified	s__unclassified
OTU7221	d__Eukaryota	p__norank_Eukaryota	c__norank_Eukaryota	o__norank_Eukaryota	f__norank_Eukaryota	g__norank_Eukaryota	s__uncultured_eukaryote
OTU5578	d__unclassified	p__unclassified	c__unclassified	o__unclassified	f__unclassified	g__unclassified	s__unclassified
OTU4347	d__Eukaryota	p__Bacillariophyta	c__Mediophyceae	o__Biddulphiales	f__Biddulphiaceae	g__Biddulphia	s__Biddulphia_biddulphiana
OTU7243	d__Eukaryota	p__norank_Eukaryota	c__Eustigmatophyceae	o__Goniochloridales	f__norank_Goniochloridales	g__Trachydiscus	s__Trachydiscus_sp.
OTU2327	d__Eukaryota	p__Bacillariophyta	c__Coscinodiscophyceae	o__Thalassiosirales	f__Thalassiosiraceae	g__Thalassiosira	s__Thalassiosira_sp._RCC4792
OTU7164	d__Eukaryota	p__norank_Eukaryota	c__Heterotrichea	o__Heterotrichida	f__Stentoridae	g__Stentor	s__Stentor_roeselii
OTU5601	d__Eukaryota	p__norank_Eukaryota	c__Eustigmatophyceae	o__Goniochloridales	f__norank_Goniochloridales	g__Trachydiscus	s__Trachydiscus_sp.
OTU7195	d__Viridiplantae	p__Chlorophyta	c__Chlorodendrophyceae	o__Chlorodendrales	f__Chlorodendraceae	g__Tetraselmis	s__Tetraselmis_sp._RCC500
OTU21	d__Metazoa	p__Platyhelminthes	c__Rhabditophora	o__Polycladida	f__Stylochidae	g__Stylochus	s__Stylochus_zebra
OTU2631	d__Eukaryota	p__Euglenida	c__norank_Euglenida	o__Euglenales	f__Euglenaceae	g__Euglenaria	s__Euglenaria_clavata
OTU2168	d__Archaea	p__Euryarchaeota	c__norank_Euryarchaeota	o__norank_Euryarchaeota	f__norank_Euryarchaeota	g__norank_Euryarchaeota	s__uncultured_euryarchaeote
OTU7166	d__Bacteria	p__norank_Bacteria	c__norank_Bacteria	o__norank_Bacteria	f__norank_Bacteria	g__norank_Bacteria	s__uncultured_bacterium
OTU112	d__Viridiplantae	p__Chlorophyta	c__Trebouxiophyceae	o__Trebouxiales	f__Trebouxiaceae	g__Parietochloris	s__Parietochloris_sp._WJT71VFNP8
OTU7146	d__Eukaryota	p__norank_Eukaryota	c__norank_Eukaryota	o__norank_Eukaryota	f__norank_Eukaryota	g__norank_Eukaryota	s__uncultured_stramenopile
OTU722	d__Eukaryota	p__norank_Eukaryota	c__norank_Eukaryota	o__norank_Eukaryota	f__norank_Eukaryota	g__norank_Eukaryota	s__uncultured_eukaryote
OTU243	d__Eukaryota	p__norank_Eukaryota	c__norank_Eukaryota	o__norank_Eukaryota	f__norank_Eukaryota	g__norank_Eukaryota	s__uncultured_eukaryote
OTU3964	d__Eukaryota	p__norank_Eukaryota	c__Spirotrichea	o__norank_Spirotrichea	f__Strombidiidae	g__Strombidium	s__Strombidium_tropicum
OTU367	d__Eukaryota	p__norank_Eukaryota	c__norank_Eukaryota	o__Euglyphida	f__Euglyphidae	g__Euglypha	s__Euglypha_filifera
OTU2808	d__Eukaryota	p__norank_Eukaryota	c__Eustigmatophyceae	o__Goniochloridales	f__norank_Goniochloridales	g__Trachydiscus	s__Trachydiscus_sp._LCR-Awa-9-2
OTU5575	d__Eukaryota	p__norank_Eukaryota	c__norank_Eukaryota	o__Euglyphida	f__Paulinellidae	g__Paulinella	s__Paulinella_chromatophora
OTU1066	d__Archaea	p__Euryarchaeota	c__norank_Euryarchaeota	o__norank_Euryarchaeota	f__norank_Euryarchaeota	g__norank_Euryarchaeota	s__uncultured_marine_group_II_euryarchaeote
OTU1036	d__Metazoa	p__Platyhelminthes	c__Catenulida	o__norank_Catenulida	f__Stenostomidae	g__Stenostomum	s__Stenostomum_arevaloi
OTU725	d__Metazoa	p__Annelida	c__Polychaeta	o__Spionida	f__Spionidae	g__Polydora	s__Polydora_lingshuiensis
OTU1683	d__Eukaryota	p__norank_Eukaryota	c__Labyrinthulomycetes	o__norank_Labyrinthulomycetes	f__norank_Labyrinthulomycetes	g__Diplophrys	s__Diplophrys_sp._ATCC_50360
OTU1757	d__Eukaryota	p__Euglenida	c__norank_Euglenida	o__Heteronematales	f__Heteronematidae	g__Peranema	s__Peranema_trichophorum
OTU1712	d__unclassified	p__unclassified	c__unclassified	o__unclassified	f__unclassified	g__unclassified	s__unclassified
OTU4475	d__unclassified	p__unclassified	c__unclassified	o__unclassified	f__unclassified	g__unclassified	s__unclassified
OTU2060	d__unclassified	p__unclassified	c__unclassified	o__unclassified	f__unclassified	g__unclassified	s__unclassified
OTU2541	d__unclassified	p__unclassified	c__unclassified	o__unclassified	f__unclassified	g__unclassified	s__unclassified
OTU2500	d__Eukaryota	p__Euglenida	c__norank_Euglenida	o__Eutreptiales	f__Astasiaceae	g__Notosolenus	s__Notosolenus_ostium
OTU3023	d__unclassified	p__unclassified	c__unclassified	o__unclassified	f__unclassified	g__unclassified	s__unclassified
OTU7154	d__Metazoa	p__Arthropoda	c__Hexanauplia	o__Calanoida	f__Paracalanidae	g__Parvocalanus	s__Parvocalanus_crassirostris
OTU3623	d__unclassified	p__unclassified	c__unclassified	o__unclassified	f__unclassified	g__unclassified	s__unclassified
OTU5576	d__unclassified	p__unclassified	c__unclassified	o__unclassified	f__unclassified	g__unclassified	s__unclassified
OTU5577	d__unclassified	p__unclassified	c__unclassified	o__unclassified	f__unclassified	g__unclassified	s__unclassified
OTU1837	d__Eukaryota	p__norank_Eukaryota	c__Oligohymenophorea	o__Sessilida	f__Zoothamniidae	g__Zoothamnium	s__Zoothamnium_intermedium
OTU5579	d__unclassified	p__unclassified	c__unclassified	o__unclassified	f__unclassified	g__unclassified	s__unclassified
OTU7143	d__Eukaryota	p__norank_Eukaryota	c__norank_Eukaryota	o__norank_Eukaryota	f__norank_Eukaryota	g__norank_Eukaryota	s__uncultured_Cercozoa
OTU7145	d__Eukaryota	p__norank_Eukaryota	c__Spirotrichea	o__norank_Spirotrichea	f__Tontoniidae	g__Spirotontonia	s__Spirotontonia_grandis
OTU7147	d__Eukaryota	p__norank_Eukaryota	c__Eustigmatophyceae	o__Goniochloridales	f__norank_Goniochloridales	g__Trachydiscus	s__Trachydiscus_sp._LCR-Awa-9-2
OTU3357	d__Metazoa	p__Mollusca	c__Bivalvia	o__Mytiloida	f__Mytilidae	g__Modiolus	s__Modiolus_modiolus
OTU1408	d__Eukaryota	p__norank_Eukaryota	c__norank_Eukaryota	o__Leptomyxida	f__Flabellulidae	g__Paraflabellula	s__Paraflabellula_hoguae
OTU7142	d__Bacteria	p__Planctomycetes	c__Planctomycetia	o__Planctomycetales	f__norank_Planctomycetales	g__norank_Planctomycetales	s__uncultured_planctomycete
OTU7149	d__unclassified	p__unclassified	c__unclassified	o__unclassified	f__unclassified	g__unclassified	s__unclassified
OTU7148	d__Fungi	p__norank_Fungi	c__norank_Fungi	o__norank_Fungi	f__norank_Fungi	g__norank_Fungi	s__uncultured_fungus
OTU4272	d__Metazoa	p__Mollusca	c__Bivalvia	o__Mytiloida	f__Mytilidae	g__Bathymodiolus	s__Bathymodiolus_manusensis
OTU376	d__Eukaryota	p__norank_Eukaryota	c__Spirotrichea	o__Tintinnida	f__Codonellidae	g__Tintinnopsis	s__Tintinnopsis_sp._A_type_II
OTU7150	d__unclassified	p__unclassified	c__unclassified	o__unclassified	f__unclassified	g__unclassified	s__unclassified
OTU431	d__Eukaryota	p__norank_Eukaryota	c__norank_Eukaryota	o__norank_Eukaryota	f__norank_Eukaryota	g__norank_Eukaryota	s__uncultured_eukaryote
OTU7141	d__Eukaryota	p__norank_Eukaryota	c__Spirotrichea	o__Choreotrichida	f__Strobilidiidae	g__Pelagostrobilidium	s__Pelagostrobilidium_minutum
OTU258	d__Eukaryota	p__norank_Eukaryota	c__Labyrinthulomycetes	o__norank_Labyrinthulomycetes	f__norank_Labyrinthulomycetes	g__norank_Labyrinthulomycetes	s__uncultured_labyrinthulid
OTU2326	d__Metazoa	p__Mollusca	c__Bivalvia	o__Arcoida	f__Arcidae	g__Anadara	s__Anadara_trapezia
OTU1467	d__Fungi	p__Ascomycota	c__Saccharomycetes	o__Saccharomycetales	f__Debaryomycetaceae	g__Candida	s__Candida_tropicalis
OTU537	d__Eukaryota	p__norank_Eukaryota	c__Oomycetes	o__Albuginales	f__Albuginaceae	g__Albugo	s__Albugo_candida
OTU461	d__Eukaryota	p__norank_Eukaryota	c__norank_Eukaryota	o__norank_Eukaryota	f__norank_Eukaryota	g__norank_Eukaryota	s__uncultured_eukaryote
OTU615	d__Eukaryota	p__norank_Eukaryota	c__norank_Eukaryota	o__norank_Eukaryota	f__norank_Eukaryota	g__norank_Eukaryota	s__uncultured_eukaryote
OTU2823	d__Eukaryota	p__Bacillariophyta	c__Coscinodiscophyceae	o__Chaetocerotales	f__Chaetocerotaceae	g__Chaetoceros	s__Chaetoceros_diadema
OTU1119	d__Fungi	p__Chytridiomycota	c__Chytridiomycetes	o__Chytridiales	f__norank_Chytridiales	g__Delfinachytrium	s__Delfinachytrium_mesopotamicum
OTU7246	d__Viridiplantae	p__Chlorophyta	c__Chlorophyceae	o__Sphaeropleales	f__Scenedesmaceae	g__Desmodesmus	s__Desmodesmus_pannonicus
OTU1466	d__Bacteria	p__Proteobacteria	c__Gammaproteobacteria	o__Enterobacterales	f__Enterobacteriaceae	g__Shigella	s__Shigella_sonnei
OTU2167	d__Bacteria	p__norank_Bacteria	c__norank_Bacteria	o__norank_Bacteria	f__norank_Bacteria	g__norank_Bacteria	s__uncultured_bacterium
OTU807	d__Bacteria	p__Proteobacteria	c__Alphaproteobacteria	o__Holosporales	f__Holosporaceae	g__Candidatus_Gortzia	s__Candidatus_Gortzia_infectiva
OTU3783	d__Viridiplantae	p__Chlorophyta	c__Chlorophyceae	o__Sphaeropleales	f__Scenedesmaceae	g__Desmodesmus	s__Desmodesmus_denticulatus
OTU7278	d__Viridiplantae	p__Chlorophyta	c__Chlorophyceae	o__Sphaeropleales	f__Scenedesmaceae	g__Desmodesmus	s__Desmodesmus_communis
OTU7281	d__Metazoa	p__Arthropoda	c__Hexanauplia	o__Calanoida	f__Paracalanidae	g__Bestiolina	s__Bestiolina_similis
OTU321	d__Fungi	p__Ascomycota	c__Saccharomycetes	o__Saccharomycetales	f__norank_Saccharomycetales	g__Starmerella	s__Starmerella_apicola
OTU498	d__Viridiplantae	p__Chlorophyta	c__Chlorophyceae	o__Sphaeropleales	f__Scenedesmaceae	g__Enallax	s__Enallax_acutiformis
OTU391	d__Eukaryota	p__norank_Eukaryota	c__Dinophyceae	o__norank_Dinophyceae	f__norank_Dinophyceae	g__norank_Dinophyceae	s__uncultured_dinoflagellate
OTU116	d__Metazoa	p__Annelida	c__Polychaeta	o__Capitellida	f__Capitellidae	g__Heteromastus	s__Heteromastus_filiformis
OTU480	d__Eukaryota	p__norank_Eukaryota	c__Chrysophyceae	o__Chromulinales	f__Chromulinaceae	g__Pedospumella	s__Pedospumella_encystans
OTU239	d__unclassified	p__unclassified	c__unclassified	o__unclassified	f__unclassified	g__unclassified	s__unclassified
OTU785	d__Metazoa	p__Arthropoda	c__Hexanauplia	o__Calanoida	f__Calanidae	g__Calanus	s__Calanus_glacialis
OTU971	d__Viridiplantae	p__Streptophyta	c__norank_Streptophyta	o__Caryophyllales	f__Droseraceae	g__Drosera	s__Drosera_intermedia
OTU602	d__Eukaryota	p__norank_Eukaryota	c__norank_Eukaryota	o__Kinetoplastida	f__Bodonidae	g__Procryptobia	s__Procryptobia_sorokini
OTU755	d__Eukaryota	p__norank_Eukaryota	c__Dinophyceae	o__Syndiniales	f__Amoebophryaceae	g__Amoebophrya	s__Amoebophrya_sp.
OTU957	d__Metazoa	p__Cnidaria	c__Hydrozoa	o__Anthoathecata	f__Corynidae	g__Sarsia	s__Sarsia_lovenii
OTU1342	d__Eukaryota	p__norank_Eukaryota	c__Oomycetes	o__Lagenidiales	f__Lagenidiaceae	g__Lagenidium	s__Lagenidium_deciduum
OTU219	d__Metazoa	p__Mollusca	c__Bivalvia	o__Veneroida	f__Psammobiidae	g__Soletellina	s__Soletellina_diphos
OTU1865	d__Viridiplantae	p__Streptophyta	c__norank_Streptophyta	o__Ericales	f__Theaceae	g__Camellia	s__Camellia_sinensis
OTU2165	d__unclassified	p__unclassified	c__unclassified	o__unclassified	f__unclassified	g__unclassified	s__unclassified
OTU968	d__Metazoa	p__Cnidaria	c__Hydrozoa	o__Leptothecata	f__Blackfordiidae	g__Blackfordia	s__Blackfordia_virginica
OTU2325	d__Viridiplantae	p__Streptophyta	c__norank_Streptophyta	o__Ericales	f__Theaceae	g__Camellia	s__Camellia_sinensis
OTU2424	d__Eukaryota	p__norank_Eukaryota	c__norank_Eukaryota	o__norank_Eukaryota	f__norank_Eukaryota	g__norank_Eukaryota	s__uncultured_Cercozoa
OTU7260	d__Eukaryota	p__norank_Eukaryota	c__Thecofilosea	o__Cryomonadida	f__Ventrifissuridae	g__Ventrifissura	s__Ventrifissura_artocarpoidea
OTU130	d__Metazoa	p__Annelida	c__Polychaeta	o__Eunicida	f__Onuphidae	g__Diopatra	s__Diopatra_cuprea
OTU2509	d__Viridiplantae	p__Streptophyta	c__norank_Streptophyta	o__Fabales	f__Fabaceae	g__Dalea	s__Dalea_purpurea
OTU1893	d__Metazoa	p__Cnidaria	c__Hydrozoa	o__Leptothecata	f__Blackfordiidae	g__Blackfordia	s__Blackfordia_virginica
OTU2554	d__unclassified	p__unclassified	c__unclassified	o__unclassified	f__unclassified	g__unclassified	s__unclassified
OTU2510	d__Eukaryota	p__norank_Eukaryota	c__norank_Eukaryota	o__Cercomonadida	f__Cercomonadidae	g__Cercomonas	s__Cercomonas_alexieffi
OTU2754	d__unclassified	p__unclassified	c__unclassified	o__unclassified	f__unclassified	g__unclassified	s__unclassified
OTU2166	d__Eukaryota	p__norank_Eukaryota	c__norank_Eukaryota	o__Arcellinida	f__Cryptodifflugiidae	g__Cryptodifflugia	s__Cryptodifflugia_oviformis
OTU1745	d__Eukaryota	p__norank_Eukaryota	c__norank_Eukaryota	o__Thaumatomonadida	f__Thaumatomastigidae	g__Thaumatomonas	s__Thaumatomonas_seravini
OTU5630	d__Viridiplantae	p__Streptophyta	c__norank_Streptophyta	o__Santalales	f__Strombosiaceae	g__Tetrastylidium	s__Tetrastylidium_peruvianum
OTU2643	d__Eukaryota	p__norank_Eukaryota	c__norank_Eukaryota	o__norank_Eukaryota	f__norank_Eukaryota	g__norank_Eukaryota	s__uncultured_eukaryote
OTU1199	d__Fungi	p__Basidiomycota	c__Malasseziomycetes	o__Malasseziales	f__Malasseziaceae	g__Malassezia	s__Malassezia_furfur
OTU2959	d__Metazoa	p__Gastrotricha	c__norank_Gastrotricha	o__Chaetonotida	f__Chaetonotidae	g__Heterolepidoderma	s__Heterolepidoderma_sp._1_TK-2012
OTU3042	d__Eukaryota	p__norank_Eukaryota	c__Labyrinthulomycetes	o__norank_Labyrinthulomycetes	f__Thraustochytriaceae	g__Thraustochytrium	s__Thraustochytrium_sp._AR2-1
OTU699	d__Eukaryota	p__norank_Eukaryota	c__Dinophyceae	o__Syndiniales	f__norank_Syndiniales	g__norank_Syndiniales	s__uncultured_Duboscquella
OTU550	d__Metazoa	p__Cnidaria	c__Anthozoa	o__Actiniaria	f__Aliciidae	g__Alicia	s__Alicia_sansibarensis
OTU2555	d__unclassified	p__unclassified	c__unclassified	o__unclassified	f__unclassified	g__unclassified	s__unclassified
OTU2626	d__unclassified	p__unclassified	c__unclassified	o__unclassified	f__unclassified	g__unclassified	s__unclassified
OTU1452	d__Viridiplantae	p__Streptophyta	c__norank_Streptophyta	o__Ericales	f__Theaceae	g__Camellia	s__Camellia_sinensis
OTU3191	d__Eukaryota	p__norank_Eukaryota	c__norank_Eukaryota	o__Astrorhizida	f__Saccamminidae	g__Hippocrepinella	s__Hippocrepinella_acuta
OTU3192	d__Viridiplantae	p__Streptophyta	c__norank_Streptophyta	o__Ericales	f__Theaceae	g__Camellia	s__Camellia_sinensis
OTU3287	d__unclassified	p__unclassified	c__unclassified	o__unclassified	f__unclassified	g__unclassified	s__unclassified
OTU3286	d__unclassified	p__unclassified	c__unclassified	o__unclassified	f__unclassified	g__unclassified	s__unclassified
OTU3289	d__Viridiplantae	p__Streptophyta	c__norank_Streptophyta	o__Ericales	f__Theaceae	g__Camellia	s__Camellia_sinensis
OTU3288	d__unclassified	p__unclassified	c__unclassified	o__unclassified	f__unclassified	g__unclassified	s__unclassified
OTU1729	d__Eukaryota	p__norank_Eukaryota	c__norank_Eukaryota	o__norank_Eukaryota	f__norank_Eukaryota	g__Ischnamoeba	s__Ischnamoeba_montana
OTU3392	d__Eukaryota	p__norank_Eukaryota	c__norank_Eukaryota	o__Rotaliida	f__Rotaliidae	g__Ammonia	s__Ammonia_sp._175
OTU2014	d__unclassified	p__unclassified	c__unclassified	o__unclassified	f__unclassified	g__unclassified	s__unclassified
OTU2960	d__Eukaryota	p__norank_Eukaryota	c__norank_Eukaryota	o__norank_Eukaryota	f__norank_Eukaryota	g__norank_Eukaryota	s__uncultured_eukaryote
OTU3650	d__Eukaryota	p__Apicomplexa	c__Conoidasida	o__Eucoccidiorida	f__Eimeriidae	g__norank_Eimeriidae	s__uncultured_Eimeriidae
OTU3649	d__Fungi	p__Ascomycota	c__Eurotiomycetes	o__Onygenales	f__Eremascaceae	g__Eremascus	s__Eremascus_albus
OTU3651	d__Viridiplantae	p__Streptophyta	c__norank_Streptophyta	o__Ericales	f__Theaceae	g__Camellia	s__Camellia_sinensis
OTU3652	d__Viridiplantae	p__Streptophyta	c__norank_Streptophyta	o__Ericales	f__Theaceae	g__Camellia	s__Camellia_sinensis
OTU3809	d__Viridiplantae	p__Streptophyta	c__norank_Streptophyta	o__Celastrales	f__Celastraceae	g__Zinowiewia	s__Zinowiewia_concinna
OTU1084	d__Eukaryota	p__norank_Eukaryota	c__Spirotrichea	o__Sporadotrichida	f__Gonostomatidae	g__Gonostomum	s__Gonostomum_affine
OTU935	d__Eukaryota	p__norank_Eukaryota	c__norank_Eukaryota	o__norank_Eukaryota	f__norank_Eukaryota	g__norank_Eukaryota	s__uncultured_marine_eukaryote
OTU4214	d__Viridiplantae	p__Streptophyta	c__norank_Streptophyta	o__Ericales	f__Theaceae	g__Camellia	s__Camellia_sinensis
OTU4947	d__Metazoa	p__Chordata	c__Aves	o__Passeriformes	f__Hirundinidae	g__Hirundo	s__Hirundo_nigrita
OTU4215	d__Eukaryota	p__norank_Eukaryota	c__norank_Eukaryota	o__norank_Eukaryota	f__Hartmannellidae	g__Vermamoeba	s__Vermamoeba_vermiformis
OTU4509	d__Viridiplantae	p__Streptophyta	c__norank_Streptophyta	o__Ericales	f__Theaceae	g__Camellia	s__Camellia_sinensis
OTU4944	d__Eukaryota	p__norank_Eukaryota	c__Prostomatea	o__Prorodontida	f__Placidae	g__Placus	s__Placus_striatus
OTU4510	d__Eukaryota	p__norank_Eukaryota	c__Dinophyceae	o__Syndiniales	f__norank_Syndiniales	g__norank_Syndiniales	s__uncultured_Syndiniales
OTU2362	d__Viridiplantae	p__Streptophyta	c__norank_Streptophyta	o__Santalales	f__Opiliaceae	g__Champereia	s__Champereia_manillana
OTU7258	d__Metazoa	p__Chordata	c__Aves	o__Apodiformes	f__Trochilidae	g__Calypte	s__Calypte_anna
OTU4511	d__Viridiplantae	p__Streptophyta	c__norank_Streptophyta	o__Gentianales	f__Rubiaceae	g__Retiniphyllum	s__Retiniphyllum_pilosum
OTU7272	d__Metazoa	p__Arthropoda	c__Hexanauplia	o__Calanoida	f__Calanidae	g__Calanus	s__Calanus_glacialis
OTU1763	d__Viridiplantae	p__Streptophyta	c__norank_Streptophyta	o__Fabales	f__Fabaceae	g__Lotus	s__Lotus_japonicus
OTU4945	d__Eukaryota	p__norank_Eukaryota	c__norank_Eukaryota	o__Vampyrellida	f__norank_Vampyrellida	g__Thalassomyxa	s__Thalassomyxa_sp._MVa1x
OTU4943	d__Viridiplantae	p__Streptophyta	c__norank_Streptophyta	o__Ericales	f__Theaceae	g__Camellia	s__Camellia_sinensis
OTU6347	d__Metazoa	p__Chordata	c__Aves	o__Passeriformes	f__Hirundinidae	g__Hirundo	s__Hirundo_nigrita
OTU5627	d__Eukaryota	p__norank_Eukaryota	c__norank_Eukaryota	o__Euglyphida	f__Cyphoderiidae	g__Cyphoderia	s__Cyphoderia_cf._compressa
OTU7274	d__Eukaryota	p__Apicomplexa	c__Conoidasida	o__Eucoccidiorida	f__Eimeriidae	g__Eimeria	s__Eimeria_tenella
OTU4508	d__Eukaryota	p__norank_Eukaryota	c__norank_Eukaryota	o__Kinetoplastida	f__Bodonidae	g__Procryptobia	s__Procryptobia_sorokini
OTU6363	d__Metazoa	p__Chordata	c__Aves	o__Passeriformes	f__Hirundinidae	g__Hirundo	s__Hirundo_nigrita
OTU7251	d__Viridiplantae	p__Streptophyta	c__norank_Streptophyta	o__Lamiales	f__Orobanchaceae	g__Melampyrum	s__Melampyrum_pratense
OTU7252	d__unclassified	p__unclassified	c__unclassified	o__unclassified	f__unclassified	g__unclassified	s__unclassified
OTU7253	d__Archaea	p__Euryarchaeota	c__Methanomicrobia	o__Methanosarcinales	f__Methanosarcinaceae	g__Methanomethylovorans	s__uncultured_Methanomethylovorans_sp.
OTU7254	d__Bacteria	p__Planctomycetes	c__Planctomycetia	o__Planctomycetales	f__norank_Planctomycetales	g__norank_Planctomycetales	s__uncultured_planctomycete
OTU7255	d__Viridiplantae	p__Streptophyta	c__norank_Streptophyta	o__Fagales	f__Fagaceae	g__Quercus	s__Quercus_lobata
OTU2133	d__Eukaryota	p__norank_Eukaryota	c__Oligohymenophorea	o__Sessilida	f__Epistylidae	g__Epistylis	s__Epistylis_wuhanensis
OTU7256	d__Metazoa	p__Arthropoda	c__Hexanauplia	o__Calanoida	f__Calanidae	g__Calanus	s__Calanus_glacialis
OTU7273	d__Eukaryota	p__Apicomplexa	c__Conoidasida	o__Eucoccidiorida	f__Eimeriidae	g__Eimeria	s__Eimeria_necatrix
OTU6360	d__Eukaryota	p__Apicomplexa	c__Conoidasida	o__Eucoccidiorida	f__Eimeriidae	g__Eimeria	s__Eimeria_tenella
OTU6371	d__Metazoa	p__Chordata	c__Aves	o__Passeriformes	f__Hirundinidae	g__Hirundo	s__Hirundo_nigrita
OTU6362	d__Eukaryota	p__Apicomplexa	c__Conoidasida	o__Eucoccidiorida	f__Eimeriidae	g__Eimeria	s__Eimeria_necatrix
OTU6369	d__Metazoa	p__Chordata	c__Aves	o__Passeriformes	f__Hirundinidae	g__Hirundo	s__Hirundo_nigrita
OTU6374	d__Metazoa	p__Chordata	c__Aves	o__Passeriformes	f__Hirundinidae	g__Hirundo	s__Hirundo_nigrita
OTU6345	d__Eukaryota	p__Apicomplexa	c__Conoidasida	o__Eucoccidiorida	f__Eimeriidae	g__Eimeria	s__Eimeria_necatrix
OTU7259	d__Metazoa	p__Chordata	c__Aves	o__Passeriformes	f__Hirundinidae	g__Hirundo	s__Hirundo_nigrita
OTU5636	d__Eukaryota	p__Apicomplexa	c__Conoidasida	o__Eucoccidiorida	f__Eimeriidae	g__Eimeria	s__Eimeria_tenella
OTU6356	d__Eukaryota	p__Apicomplexa	c__Conoidasida	o__Eucoccidiorida	f__Eimeriidae	g__Eimeria	s__Eimeria_tenella
OTU5632	d__Eukaryota	p__Apicomplexa	c__Conoidasida	o__Eucoccidiorida	f__Eimeriidae	g__Eimeria	s__Eimeria_tenella
OTU3556	d__Viridiplantae	p__Streptophyta	c__norank_Streptophyta	o__Ericales	f__Theaceae	g__Camellia	s__Camellia_sinensis
OTU7261	d__Metazoa	p__Arthropoda	c__Hexanauplia	o__Calanoida	f__Calanidae	g__Calanus	s__Calanus_glacialis
OTU6344	d__Eukaryota	p__Apicomplexa	c__Conoidasida	o__Eucoccidiorida	f__Eimeriidae	g__Eimeria	s__Eimeria_tenella
OTU6337	d__Eukaryota	p__Apicomplexa	c__Conoidasida	o__Eucoccidiorida	f__Eimeriidae	g__Eimeria	s__Eimeria_tenella
OTU5198	d__Eukaryota	p__Apicomplexa	c__Conoidasida	o__Eucoccidiorida	f__Eimeriidae	g__Eimeria	s__Eimeria_necatrix
OTU7271	d__Eukaryota	p__Apicomplexa	c__Conoidasida	o__Eucoccidiorida	f__Eimeriidae	g__Eimeria	s__Eimeria_necatrix
OTU7257	d__Metazoa	p__Chordata	c__Aves	o__Passeriformes	f__Hirundinidae	g__Hirundo	s__Hirundo_nigrita
OTU6350	d__Eukaryota	p__Apicomplexa	c__Conoidasida	o__Eucoccidiorida	f__Eimeriidae	g__Eimeria	s__Eimeria_necatrix
OTU6355	d__Eukaryota	p__Apicomplexa	c__Conoidasida	o__Eucoccidiorida	f__Eimeriidae	g__Eimeria	s__Eimeria_tenella
OTU5633	d__Eukaryota	p__Apicomplexa	c__Conoidasida	o__Eucoccidiorida	f__Eimeriidae	g__Eimeria	s__Eimeria_tenella
OTU6342	d__Eukaryota	p__Apicomplexa	c__Conoidasida	o__Eucoccidiorida	f__Eimeriidae	g__Eimeria	s__Eimeria_necatrix
OTU2696	d__Eukaryota	p__Chromerida	c__norank_Chromerida	o__norank_Chromerida	f__norank_Chromerida	g__Chromera	s__Chromera_velia
OTU7250	d__Eukaryota	p__Apicomplexa	c__Conoidasida	o__Eucoccidiorida	f__Eimeriidae	g__Eimeria	s__Eimeria_tenella
OTU4514	d__Metazoa	p__Chordata	c__Aves	o__Galliformes	f__Phasianidae	g__Meleagris	s__Meleagris_gallopavo
OTU6338	d__Metazoa	p__Chordata	c__Aves	o__Passeriformes	f__Hirundinidae	g__Hirundo	s__Hirundo_nigrita
OTU6878	d__Bacteria	p__Proteobacteria	c__Alphaproteobacteria	o__Rhodobacterales	f__Rhodobacteraceae	g__Stappia	s__Stappia_indica
OTU2107	d__Bacteria	p__Proteobacteria	c__Gammaproteobacteria	o__Legionellales	f__Legionellaceae	g__Legionella	s__Legionella_spiritensis
OTU7264	d__Viridiplantae	p__Streptophyta	c__norank_Streptophyta	o__Ericales	f__Theaceae	g__Camellia	s__Camellia_sinensis
OTU6346	d__Metazoa	p__Chordata	c__Aves	o__Passeriformes	f__Hirundinidae	g__Hirundo	s__Hirundo_nigrita
OTU6372	d__Eukaryota	p__Apicomplexa	c__Conoidasida	o__Eucoccidiorida	f__Eimeriidae	g__Eimeria	s__Eimeria_necatrix
OTU2844	d__Bacteria	p__Planctomycetes	c__Planctomycetia	o__Planctomycetales	f__Planctomycetaceae	g__Planctomyces	s__uncultured_Planctomyces_clone_7F15
OTU6373	d__Eukaryota	p__Apicomplexa	c__Conoidasida	o__Eucoccidiorida	f__Eimeriidae	g__Eimeria	s__Eimeria_tenella
OTU3367	d__Metazoa	p__Arthropoda	c__Hexanauplia	o__Calanoida	f__Paracalanidae	g__Parvocalanus	s__Parvocalanus_crassirostris
OTU3432	d__Metazoa	p__Chordata	c__Aves	o__Passeriformes	f__Hirundinidae	g__Hirundo	s__Hirundo_nigrita
OTU6359	d__Eukaryota	p__Apicomplexa	c__Conoidasida	o__Eucoccidiorida	f__Eimeriidae	g__Eimeria	s__Eimeria_necatrix
OTU1942	d__Eukaryota	p__norank_Eukaryota	c__Oligohymenophorea	o__Philasterida	f__Pseudocohnilembidae	g__Pseudocohnilembus	s__Pseudocohnilembus_persalinus
OTU5702	d__Eukaryota	p__Bacillariophyta	c__Coscinodiscophyceae	o__Chaetocerotales	f__Chaetocerotaceae	g__Chaetoceros	s__Chaetoceros_diadema
OTU5628	d__Viridiplantae	p__Streptophyta	c__norank_Streptophyta	o__Rosales	f__Rosaceae	g__Kageneckia	s__Kageneckia_angustifolia
OTU6349	d__Metazoa	p__Chordata	c__Aves	o__Passeriformes	f__Hirundinidae	g__Hirundo	s__Hirundo_nigrita
OTU2340	d__Viridiplantae	p__Streptophyta	c__norank_Streptophyta	o__Ericales	f__Theaceae	g__Camellia	s__Camellia_sinensis
OTU712	d__Eukaryota	p__norank_Eukaryota	c__norank_Eukaryota	o__Bicosoecida	f__Bicosoecidae	g__Bicosoeca	s__Bicosoeca_vacillans
OTU164	d__Metazoa	p__Arthropoda	c__Hexanauplia	o__Calanoida	f__Acartiidae	g__Acartia	s__Acartia_pacifica
OTU651	d__Fungi	p__Ascomycota	c__Eurotiomycetes	o__Chaetothyriales	f__Herpotrichiellaceae	g__Exophiala	s__Exophiala_lecanii-corni
OTU450	d__Metazoa	p__Cnidaria	c__Scyphozoa	o__Rhizostomeae	f__Rhizostomatidae	g__Rhopilema	s__Rhopilema_verrilli
OTU4222	d__Metazoa	p__Rotifera	c__Bdelloidea	o__Adinetida	f__Adinetidae	g__Adineta	s__Adineta_ricciae
OTU533	d__Eukaryota	p__norank_Eukaryota	c__norank_Eukaryota	o__Euglyphida	f__Paulinellidae	g__Paulinella	s__Paulinella_chromatophora
OTU1027	d__Eukaryota	p__norank_Eukaryota	c__Dinophyceae	o__Suessiales	f__Suessiaceae	g__Yihiella	s__Yihiella_yeosuensis
OTU361	d__Eukaryota	p__norank_Eukaryota	c__norank_Eukaryota	o__norank_Eukaryota	f__norank_Eukaryota	g__norank_Eukaryota	s__uncultured_eukaryote
OTU215	d__Eukaryota	p__norank_Eukaryota	c__Dinophyceae	o__Gonyaulacales	f__Gonyaulacaceae	g__Alexandrium	s__Alexandrium_leei
OTU1292	d__Eukaryota	p__norank_Eukaryota	c__Prostomatea	o__Prorodontida	f__Plagiocampidae	g__Plagiocampa	s__Plagiocampa_sp.
OTU917	d__Bacteria	p__Proteobacteria	c__Alphaproteobacteria	o__Sphingomonadales	f__Sphingomonadaceae	g__Sphingomonas	s__Sphingomonas_olei
OTU1421	d__Bacteria	p__Planctomycetes	c__Planctomycetia	o__Planctomycetales	f__Planctomycetaceae	g__Pirellula	s__uncultured_Pirellula_clone_5H12
OTU1383	d__Bacteria	p__norank_Bacteria	c__norank_Bacteria	o__norank_Bacteria	f__norank_Bacteria	g__norank_Bacteria	s__uncultured_marine_bacterium
OTU1925	d__Bacteria	p__Proteobacteria	c__Alphaproteobacteria	o__Rhodobacterales	f__Rhodobacteraceae	g__Thalassococcus	s__Thalassococcus_sp._S3
OTU2557	d__Eukaryota	p__norank_Eukaryota	c__Dinophyceae	o__Gymnodiniales	f__Gymnodiniaceae	g__Polykrikos	s__Polykrikos_geminatum
OTU1430	d__Bacteria	p__Proteobacteria	c__Alphaproteobacteria	o__Sphingomonadales	f__Sphingomonadaceae	g__Sphingopyxis	s__Sphingopyxis_sp.
OTU1830	d__Bacteria	p__Proteobacteria	c__Alphaproteobacteria	o__Sphingomonadales	f__Sphingomonadaceae	g__Sphingobium	s__Sphingobium_yanoikuyae
OTU2756	d__Bacteria	p__Proteobacteria	c__Alphaproteobacteria	o__Rhodobacterales	f__Rhodobacteraceae	g__Roseovarius	s__uncultured_Roseovarius_sp.
OTU2644	d__Bacteria	p__Proteobacteria	c__Gammaproteobacteria	o__norank_Gammaproteobacteria	f__norank_Gammaproteobacteria	g__norank_Gammaproteobacteria	s__uncultured_gamma_proteobacterium
OTU1231	d__Bacteria	p__Proteobacteria	c__Alphaproteobacteria	o__Sphingomonadales	f__Sphingomonadaceae	g__Sphingomonas	s__Sphingomonas_paucimobilis
OTU2755	d__unclassified	p__unclassified	c__unclassified	o__unclassified	f__unclassified	g__unclassified	s__unclassified
OTU2822	d__Bacteria	p__Proteobacteria	c__Alphaproteobacteria	o__Rhodobacterales	f__Rhodobacteraceae	g__Maritimibacter	s__uncultured_Maritimibacter_sp.
OTU3044	d__Bacteria	p__Acidobacteria	c__norank_Acidobacteria	o__norank_Acidobacteria	f__norank_Acidobacteria	g__norank_Acidobacteria	s__uncultured_Acidobacteria_bacterium
OTU2238	d__Bacteria	p__Proteobacteria	c__Gammaproteobacteria	o__Chromatiales	f__Thioprofundaceae	g__Thioprofundum	s__uncultured_Thioprofundum_sp.
OTU1541	d__Bacteria	p__Proteobacteria	c__Gammaproteobacteria	o__Oceanospirillales	f__Halomonadaceae	g__Halomonas	s__Halomonas_titanicae
OTU3197	d__Bacteria	p__Proteobacteria	c__Alphaproteobacteria	o__Rhodobacterales	f__Rhodobacteraceae	g__Seohaeicola	s__Seohaeicola_sp.
OTU2461	d__Bacteria	p__norank_Bacteria	c__norank_Bacteria	o__norank_Bacteria	f__norank_Bacteria	g__norank_Bacteria	s__uncultured_bacterium
OTU2134	d__Bacteria	p__Proteobacteria	c__Deltaproteobacteria	o__norank_Deltaproteobacteria	f__norank_Deltaproteobacteria	g__norank_Deltaproteobacteria	s__uncultured_delta_proteobacterium
OTU3507	d__Bacteria	p__Proteobacteria	c__Gammaproteobacteria	o__norank_Gammaproteobacteria	f__norank_Gammaproteobacteria	g__norank_Gammaproteobacteria	s__uncultured_gamma_proteobacterium
OTU3508	d__Bacteria	p__Proteobacteria	c__Gammaproteobacteria	o__Oceanospirillales	f__Alcanivoracaceae	g__Alcanivorax	s__Alcanivorax_dieselolei
OTU2757	d__Bacteria	p__Proteobacteria	c__Gammaproteobacteria	o__Pseudomonadales	f__Moraxellaceae	g__Acinetobacter	s__Acinetobacter_baumannii
OTU1841	d__Bacteria	p__Proteobacteria	c__Alphaproteobacteria	o__Sphingomonadales	f__Erythrobacteraceae	g__Erythrobacter	s__Erythrobacter_sp._CC-AMZ-30L
OTU3986	d__Eukaryota	p__norank_Eukaryota	c__norank_Eukaryota	o__norank_Eukaryota	f__norank_Eukaryota	g__norank_Eukaryota	s__uncultured_eukaryote
OTU3509	d__Bacteria	p__Proteobacteria	c__Alphaproteobacteria	o__Rhizobiales	f__Phyllobacteriaceae	g__Pseudaminobacter	s__Pseudaminobacter_sp.
OTU1777	d__Bacteria	p__norank_Bacteria	c__norank_Bacteria	o__norank_Bacteria	f__norank_Bacteria	g__norank_Bacteria	s__uncultured_bacterium
OTU7289	d__Metazoa	p__Rotifera	c__Bdelloidea	o__Adinetida	f__Adinetidae	g__Adineta	s__Adineta_vaga
OTU2558	d__Bacteria	p__Proteobacteria	c__Alphaproteobacteria	o__Sphingomonadales	f__Sphingomonadaceae	g__Sphingomonas	s__Sphingomonas_sp._ZDH117
OTU6292	d__Eukaryota	p__norank_Eukaryota	c__norank_Eukaryota	o__norank_Eukaryota	f__norank_Eukaryota	g__norank_Eukaryota	s__uncultured_eukaryote
OTU7290	d__Bacteria	p__norank_Bacteria	c__norank_Bacteria	o__norank_Bacteria	f__norank_Bacteria	g__norank_Bacteria	s__uncultured_bacterium
OTU3394	d__Bacteria	p__norank_Bacteria	c__norank_Bacteria	o__norank_Bacteria	f__norank_Bacteria	g__norank_Bacteria	s__uncultured_marine_bacterium
OTU7291	d__Bacteria	p__Proteobacteria	c__Alphaproteobacteria	o__Rhizobiales	f__Xanthobacteraceae	g__Ancylobacter	s__Ancylobacter_sp.
OTU2426	d__Bacteria	p__Verrucomicrobia	c__norank_Verrucomicrobia	o__norank_Verrucomicrobia	f__norank_Verrucomicrobia	g__norank_Verrucomicrobia	s__uncultured_Verrucomicrobia_bacterium
OTU6304	d__Eukaryota	p__norank_Eukaryota	c__Dinophyceae	o__Gymnodiniales	f__Gymnodiniaceae	g__Polykrikos	s__Polykrikos_geminatum
OTU4521	d__unclassified	p__unclassified	c__unclassified	o__unclassified	f__unclassified	g__unclassified	s__unclassified
OTU7297	d__Eukaryota	p__norank_Eukaryota	c__Dinophyceae	o__Gymnodiniales	f__Gymnodiniaceae	g__Polykrikos	s__Polykrikos_geminatum
OTU6701	d__Eukaryota	p__norank_Eukaryota	c__Dinophyceae	o__Gymnodiniales	f__Gymnodiniaceae	g__Polykrikos	s__Polykrikos_geminatum
OTU7296	d__Eukaryota	p__norank_Eukaryota	c__norank_Eukaryota	o__norank_Eukaryota	f__norank_Eukaryota	g__norank_Eukaryota	s__uncultured_eukaryote
OTU1144	d__Eukaryota	p__Bacillariophyta	c__Bacillariophyceae	o__Naviculales	f__Naviculaceae	g__Navicula	s__Navicula_diserta
OTU687	d__Viridiplantae	p__Streptophyta	c__norank_Streptophyta	o__Santalales	f__Strombosiaceae	g__Tetrastylidium	s__Tetrastylidium_peruvianum
OTU1708	d__Eukaryota	p__norank_Eukaryota	c__norank_Eukaryota	o__norank_Eukaryota	f__norank_Eukaryota	g__norank_Eukaryota	s__uncultured_eukaryote
OTU1151	d__Viridiplantae	p__Streptophyta	c__norank_Streptophyta	o__Lamiales	f__Bignoniaceae	g__Callichlamys	s__Callichlamys_latifolia
OTU554	d__Viridiplantae	p__Streptophyta	c__norank_Streptophyta	o__Rosales	f__Rosaceae	g__Kageneckia	s__Kageneckia_angustifolia
OTU3290	d__Viridiplantae	p__Streptophyta	c__norank_Streptophyta	o__Celastrales	f__Celastraceae	g__Tripterygium	s__Tripterygium_wilfordii
OTU972	d__Viridiplantae	p__Streptophyta	c__norank_Streptophyta	o__Celastrales	f__Celastraceae	g__Stackhousia	s__Stackhousia_monogyna
OTU1700	d__Eukaryota	p__norank_Eukaryota	c__Dinophyceae	o__Syndiniales	f__Amoebophryaceae	g__Amoebophrya	s__Amoebophrya_sp.
OTU1567	d__Viridiplantae	p__Streptophyta	c__norank_Streptophyta	o__Santalales	f__Santalaceae	g__Myoschilos	s__Myoschilos_oblongum
OTU427	d__Eukaryota	p__norank_Eukaryota	c__Dinophyceae	o__Syndiniales	f__Amoebophryaceae	g__Amoebophrya	s__Amoebophrya_sp.
OTU1943	d__Eukaryota	p__norank_Eukaryota	c__norank_Eukaryota	o__norank_Eukaryota	f__norank_Eukaryota	g__norank_Eukaryota	s__uncultured_eukaryote
OTU1768	d__Viridiplantae	p__Streptophyta	c__norank_Streptophyta	o__Santalales	f__Strombosiaceae	g__Tetrastylidium	s__Tetrastylidium_peruvianum
OTU1775	d__Viridiplantae	p__Streptophyta	c__norank_Streptophyta	o__Dipsacales	f__Caprifoliaceae	g__Symphoricarpos	s__Symphoricarpos_occidentalis
OTU1253	d__Viridiplantae	p__Streptophyta	c__norank_Streptophyta	o__Dipsacales	f__Caprifoliaceae	g__Symphoricarpos	s__Symphoricarpos_occidentalis
OTU2399	d__Metazoa	p__Chordata	c__Mammalia	o__Rodentia	f__Muridae	g__Rattus	s__Rattus_norvegicus
OTU2263	d__Viridiplantae	p__Streptophyta	c__norank_Streptophyta	o__Fabales	f__Fabaceae	g__Arachis	s__Arachis_hypogaea
OTU5492	d__Viridiplantae	p__Streptophyta	c__norank_Streptophyta	o__Santalales	f__Santalaceae	g__Santalum	s__Santalum_paniculatum
OTU7282	d__Viridiplantae	p__Streptophyta	c__norank_Streptophyta	o__Santalales	f__Strombosiaceae	g__Tetrastylidium	s__Tetrastylidium_peruvianum
OTU7286	d__Viridiplantae	p__Streptophyta	c__norank_Streptophyta	o__Dipsacales	f__Caprifoliaceae	g__Symphoricarpos	s__Symphoricarpos_occidentalis
OTU3196	d__Viridiplantae	p__Streptophyta	c__norank_Streptophyta	o__Rosales	f__Rosaceae	g__Kageneckia	s__Kageneckia_lanceolata
OTU3119	d__unclassified	p__unclassified	c__unclassified	o__unclassified	f__unclassified	g__unclassified	s__unclassified
OTU3395	d__Fungi	p__Ascomycota	c__Eurotiomycetes	o__Eurotiales	f__Aspergillaceae	g__Aspergillus	s__Aspergillus_sp.
OTU5675	d__Eukaryota	p__norank_Eukaryota	c__norank_Eukaryota	o__norank_Eukaryota	f__norank_Eukaryota	g__norank_Eukaryota	s__uncultured_eukaryote
OTU6888	d__Viridiplantae	p__Streptophyta	c__norank_Streptophyta	o__Dipsacales	f__Caprifoliaceae	g__Symphoricarpos	s__Symphoricarpos_occidentalis
OTU486	d__Eukaryota	p__Bacillariophyta	c__Coscinodiscophyceae	o__Chaetocerotales	f__Chaetocerotaceae	g__Chaetoceros	s__Chaetoceros_pseudo-curvisetus
OTU350	d__Eukaryota	p__norank_Eukaryota	c__norank_Eukaryota	o__norank_Eukaryota	f__Vannellidae	g__Vannella	s__Vannella_sp._ACN1
OTU595	d__Eukaryota	p__Bacillariophyta	c__Coscinodiscophyceae	o__Chaetocerotales	f__Chaetocerotaceae	g__Chaetoceros	s__Chaetoceros_costatus
OTU6897	d__Viridiplantae	p__Streptophyta	c__norank_Streptophyta	o__Dipsacales	f__Caprifoliaceae	g__Symphoricarpos	s__Symphoricarpos_occidentalis
OTU3750	d__Viridiplantae	p__Streptophyta	c__norank_Streptophyta	o__Dipsacales	f__Caprifoliaceae	g__Symphoricarpos	s__Symphoricarpos_occidentalis
OTU111	d__Eukaryota	p__norank_Eukaryota	c__norank_Eukaryota	o__norank_Eukaryota	f__norank_Eukaryota	g__norank_Eukaryota	s__uncultured_eukaryote
OTU145	d__Metazoa	p__Annelida	c__Polychaeta	o__Spionida	f__Spionidae	g__Prionospio	s__Prionospio_dubia
OTU614	d__Eukaryota	p__norank_Eukaryota	c__Dinophyceae	o__Suessiales	f__Suessiaceae	g__Protodinium	s__Protodinium_simplex
OTU81	d__unclassified	p__unclassified	c__unclassified	o__unclassified	f__unclassified	g__unclassified	s__unclassified
OTU995	d__unclassified	p__unclassified	c__unclassified	o__unclassified	f__unclassified	g__unclassified	s__unclassified
OTU492	d__Eukaryota	p__norank_Eukaryota	c__Dinophyceae	o__Syndiniales	f__Amoebophryaceae	g__Amoebophrya	s__Amoebophrya_sp.
OTU207	d__Eukaryota	p__norank_Eukaryota	c__norank_Eukaryota	o__Thaumatomonadida	f__Thaumatomastigidae	g__Protaspis	s__Protaspis_sp._CC-2009a
OTU229	d__Metazoa	p__Hemichordata	c__Enteropneusta	o__norank_Enteropneusta	f__Ptychoderidae	g__Glossobalanus	s__Glossobalanus_minutus
OTU1029	d__Metazoa	p__Mollusca	c__Gastropoda	o__Neogastropoda	f__Muricidae	g__Tenguella	s__Tenguella_musiva
OTU1249	d__Eukaryota	p__norank_Eukaryota	c__norank_Eukaryota	o__norank_Eukaryota	f__norank_Eukaryota	g__norank_Eukaryota	s__Amoebozoa_sp._Tmp4
OTU1059	d__Eukaryota	p__norank_Eukaryota	c__Heterotrichea	o__Heterotrichida	f__Peritromidae	g__Peritromus	s__Peritromus_kahli
OTU2052	d__Eukaryota	p__norank_Eukaryota	c__Oligohymenophorea	o__Sessilida	f__Vaginicolidae	g__Vaginicola	s__Vaginicola_sp._NMW-2014
OTU3512	d__Eukaryota	p__Apicomplexa	c__Conoidasida	o__Eugregarinorida	f__Siedleckiidae	g__Chattonaria	s__Chattonaria_mesnili
OTU6322	d__Metazoa	p__Arthropoda	c__Hexanauplia	o__Poecilostomatoida	f__Clausidiidae	g__Clausidium	s__Clausidium_vancouverense
OTU6324	d__Eukaryota	p__norank_Eukaryota	c__Dinophyceae	o__Syndiniales	f__Amoebophryaceae	g__Amoebophrya	s__Amoebophrya_sp.
OTU6327	d__Eukaryota	p__norank_Eukaryota	c__norank_Eukaryota	o__norank_Eukaryota	f__norank_Eukaryota	g__norank_Eukaryota	s__uncultured_marine_eukaryote
OTU279	d__Metazoa	p__Cnidaria	c__Hydrozoa	o__Anthoathecata	f__Cytaeididae	g__Cytaeis	s__Cytaeis_sp._MAN-2015
OTU4443	d__unclassified	p__unclassified	c__unclassified	o__unclassified	f__unclassified	g__unclassified	s__unclassified
OTU548	d__Eukaryota	p__norank_Eukaryota	c__Polycystinea	o__Nassellaria	f__Trissocyclidae	g__Ceratospyris	s__Ceratospyris_hyperborea
OTU182	d__Viridiplantae	p__Streptophyta	c__norank_Streptophyta	o__Asterales	f__Asteraceae	g__Ratibida	s__Ratibida_pinnata
OTU6328	d__Eukaryota	p__norank_Eukaryota	c__norank_Eukaryota	o__norank_Eukaryota	f__norank_Eukaryota	g__norank_Eukaryota	s__uncultured_marine_eukaryote
OTU6329	d__Eukaryota	p__norank_Eukaryota	c__norank_Eukaryota	o__norank_Eukaryota	f__norank_Eukaryota	g__norank_Eukaryota	s__uncultured_marine_eukaryote
OTU6856	d__Eukaryota	p__norank_Eukaryota	c__norank_Eukaryota	o__norank_Eukaryota	f__norank_Eukaryota	g__norank_Eukaryota	s__uncultured_eukaryote
OTU7072	d__Eukaryota	p__norank_Eukaryota	c__norank_Eukaryota	o__norank_Eukaryota	f__norank_Eukaryota	g__norank_Eukaryota	s__uncultured_marine_eukaryote
OTU4442	d__Metazoa	p__Arthropoda	c__Arachnida	o__Pseudoscorpiones	f__Olipiidae	g__Beierolpium	s__Beierolpium_bornemisszai
OTU557	d__Eukaryota	p__norank_Eukaryota	c__norank_Eukaryota	o__norank_Eukaryota	f__norank_Eukaryota	g__norank_Eukaryota	s__uncultured_eukaryote
OTU493	d__Metazoa	p__Bryozoa	c__Gymnolaemata	o__Cheilostomatida	f__Flustridae	g__Aplousina	s__Aplousina_laevigata
OTU273	d__Metazoa	p__Annelida	c__Polychaeta	o__Spionida	f__Spionidae	g__Prionospio	s__Prionospio_ehlersi
OTU348	d__Eukaryota	p__norank_Eukaryota	c__norank_Eukaryota	o__norank_Eukaryota	f__norank_Eukaryota	g__norank_Eukaryota	s__uncultured_eukaryote
OTU268	d__Eukaryota	p__norank_Eukaryota	c__Spirotrichea	o__Choreotrichida	f__Strombidinopsidae	g__Strombidinopsis	s__Strombidinopsis_acuminata
OTU471	d__Eukaryota	p__norank_Eukaryota	c__norank_Eukaryota	o__norank_Eukaryota	f__norank_Eukaryota	g__norank_Eukaryota	s__uncultured_eukaryote
OTU397	d__Eukaryota	p__norank_Eukaryota	c__norank_Eukaryota	o__Choanoflagellida	f__Stephanoecidae	g__Diaphanoeca	s__Diaphanoeca_grandis
OTU468	d__Fungi	p__Ascomycota	c__Dothideomycetes	o__Pleosporales	f__Phaeosphaeriaceae	g__Ophiosphaerella	s__Ophiosphaerella_herpotricha
OTU847	d__Viridiplantae	p__Chlorophyta	c__Chloropicophyceae	o__Chloropicales	f__Chloropicaceae	g__Chloropicon	s__Chloropicon_primus
OTU314	d__Metazoa	p__Annelida	c__Polychaeta	o__Spionida	f__Spionidae	g__Prionospio	s__Prionospio_ehlersi
OTU170	d__Eukaryota	p__norank_Eukaryota	c__Dinophyceae	o__Syndiniales	f__Amoebophryaceae	g__Amoebophrya	s__Amoebophrya_sp.
OTU652	d__Eukaryota	p__norank_Eukaryota	c__Raphidophyceae	o__Chattonellales	f__Chattonellaceae	g__Chattonella	s__Chattonella_minima
OTU226	d__Eukaryota	p__norank_Eukaryota	c__Katablepharidophyta	o__norank_Katablepharidophyta	f__Katablepharidaceae	g__Leucocryptos	s__Leucocryptos_marina
OTU744	d__Archaea	p__norank_Archaea	c__norank_Archaea	o__norank_Archaea	f__norank_Archaea	g__norank_Archaea	s__uncultured_archaeon
OTU978	d__Eukaryota	p__norank_Eukaryota	c__norank_Eukaryota	o__norank_Eukaryota	f__norank_Eukaryota	g__norank_Eukaryota	s__uncultured_eukaryote
OTU383	d__Eukaryota	p__norank_Eukaryota	c__norank_Eukaryota	o__norank_Eukaryota	f__norank_Eukaryota	g__norank_Eukaryota	s__uncultured_eukaryote
OTU501	d__Eukaryota	p__norank_Eukaryota	c__Pelagophyceae	o__Pelagomonadales	f__norank_Pelagomonadales	g__Pelagococcus	s__Pelagococcus_subviridis
OTU78	d__Eukaryota	p__norank_Eukaryota	c__norank_Eukaryota	o__norank_Eukaryota	f__norank_Eukaryota	g__norank_Eukaryota	s__uncultured_eukaryote
OTU231	d__Metazoa	p__Annelida	c__Polychaeta	o__Phyllodocida	f__Pholoidae	g__Pholoe	s__Pholoe_pallida
[truncated: 5,296 more rows]
